# Supplementary material for: Lithospheric double shear zone unveiled by microseismicity in a region of slow deformation
Source: Sci Rep. 2022 Dec 6;12:21066. doi: 10.1038/s41598-022-24903-1 (PMC9727122; doi:10.1038/s41598-022-24903-1)
Supplement: Supplementary file 2 — Supplementary Information 2. [file 41598_2022_24903_MOESM2_ESM.txt]

date	hhmm	ss	lat	lon	z	ml	nf	d1	gap	rms	erh	erz	disth	distz
140122	1755	19.50	43.371000	12.547833	1.41	1.1	14	2	103	9.97	1.2	0.4	0.78	0.16
140116	15	2.68	42.614167	13.157667	0.47	0.8	14	10	231	8.46	1.4	2.7	1.58	-2.85
131005	921	15.93	42.786333	12.723500	9.19	1.0	32	10	149	8.08	0.8	2.0	0.07	0.26
130701	1159	46.86	43.444500	13.129500	2.38	1.2	18	9	172	7.76	1.1	2.1	0.26	-1.43
130901	737	25.56	43.337333	12.560833	2.85	0.3	16	4	125	7.71	0.5	1.1	0.33	-0.17
170113	721	41.53	43.030167	13.121833	4.41	0.9	17	3	61	7.46	1.5	2.3	0.62	-1.23
160914	1332	31.19	42.913833	13.196500	1.41	0.6	21	0	107	6.83	2.8	0.8	1.25	-0.26
130620	402	55.99	42.790500	12.958000	6.44	0.9	18	17	239	6.45	1.3	3.4	0.23	-0.33
150828	1357	6.38	44.218167	12.834667	16.38	2.9	22	30	220	5.65	2.0	0.9	0.50	0.25
140423	624	5.50	43.887000	13.268167	3.96	1.4	33	36	252	5.45	2.2	4.6	0.49	-3.01
161107	2315	54.76	43.037833	13.087167	18.03	1.3	46	0	39	5.40	1.3	2.7	1.07	-2.48
150129	105	21.88	42.312167	12.806667	0.32	2.1	96	30	257	5.18	1.2	2.9	1.61	-3.80
131218	1745	14.66	43.318833	12.542500	1.63	0.0	26	6	75	5.11	0.5	1.4	0.04	-0.72
140111	2018	46.98	43.121333	13.008667	10.66	0.5	11	11	125	5.10	1.7	1.6	0.13	0.07
130828	632	54.94	43.368500	12.539833	3.97	0.3	16	2	128	4.97	0.9	1.8	0.10	-0.46
140105	2343	25.18	42.566167	13.175833	8.85	1.0	17	12	210	4.45	0.6	1.1	0.08	-0.32
150506	1841	38.47	42.228667	12.532167	7.38	2.2	40	43	290	4.41	1.4	4.1	0.57	-0.10
160601	228	24.67	42.716333	11.960167	0.32	2.5	76	25	225	4.37	1.2	1.6	0.98	-1.41
140124	239	25.43	43.491667	12.298167	3.32	1.0	48	5	57	4.32	0.3	1.1	0.20	-1.12
161222	731	32.38	42.563167	13.291000	6.49	1.2	19	8	107	3.99	1.3	1.3	0.31	-0.26
171207	2234	22.87	43.348333	13.320833	9.41	0.5	18	11	119	3.91	0.8	1.6	0.05	0.06
130620	2326	42.35	42.788833	12.971833	7.10	1.1	33	13	71	3.89	0.5	2.1	0.06	0.66
140103	2319	28.68	43.375667	12.495000	1.52	0.1	13	5	85	3.87	1.4	2.0	0.12	-0.86
140128	2306	50.42	43.425000	12.467333	6.03	0.6	28	5	54	3.84	0.3	1.8	0.11	1.47
131212	2114	2.00	42.953500	12.940667	8.10	0.9	17	15	108	3.83	1.2	3.6	0.08	0.58
130711	1023	3.22	43.834333	12.081167	4.00	0.8	29	19	168	3.80	0.7	1.2	0.13	-0.37
170223	1209	44.25	43.019167	13.136833	0.32	0.2	23	4	71	3.71	0.6	1.3	0.64	-1.47
140121	2228	7.25	43.418333	12.516167	1.78	0.0	13	7	96	3.56	1.0	1.1	0.52	-0.70
170211	247	28.95	43.003167	13.083667	4.22	0.7	18	4	92	3.47	1.6	1.1	0.88	0.33
140131	1236	59.64	43.434333	12.466167	0.32	0.0	12	5	158	3.40	0.9	1.3	0.13	-1.28
140117	1320	37.56	43.382000	12.506000	0.32	0.2	15	5	122	3.32	0.9	1.5	0.24	-1.58
171224	547	22.37	43.001500	13.045500	3.13	0.1	15	5	109	3.23	0.4	1.3	0.07	-0.11
161120	1343	40.53	43.032667	13.068667	7.07	0.7	34	2	59	3.03	1.1	0.5	1.38	-0.31
151202	246	19.04	43.523833	13.732500	2.63	2.6	33	11	225	2.94	0.9	1.1	0.14	-0.26
160602	327	1.73	42.707000	11.976333	0.53	3.3	21	26	225	2.92	1.0	1.1	0.80	-1.18
160902	1553	39.10	42.798167	13.194833	0.32	0.8	17	4	134	2.91	1.5	1.7	1.47	-2.29
130616	2353	37.47	43.429667	12.531833	2.14	0.0	14	5	119	2.90	1.3	1.8	0.37	-1.18
161207	1505	59.95	42.794000	13.219000	3.32	0.6	14	7	90	2.89	1.9	1.7	0.12	-0.16
170129	742	57.61	43.027667	13.029500	0.75	0.5	29	4	71	2.85	0.7	1.3	0.42	-1.36
131004	107	48.49	42.588000	13.119833	7.82	0.8	12	7	209	2.82	1.5	2.7	0.48	1.12
161013	1312	47.03	42.832000	13.285833	19.07	0.9	12	8	130	2.64	1.9	3.1	0.36	-0.26
170202	1524	44.95	42.910833	13.163667	1.11	0.5	26	2	39	2.34	1.1	0.5	0.80	-0.26
151228	2109	42.28	42.304500	12.789500	12.00	3.0	2	38	254	2.31	1.0	1.8	0.16	1.13
130621	116	10.64	42.792333	12.965000	3.07	1.3	48	13	51	2.26	0.4	1.7	0.04	-1.21
131101	643	56.63	43.353833	12.513833	0.33	0.2	21	5	108	2.23	1.0	1.4	0.31	-1.68
161229	1517	10.85	43.006500	13.041000	2.32	1.0	30	5	45	2.20	0.7	1.2	0.74	-1.36
140111	423	41.98	43.387167	12.499000	0.50	0.1	24	6	103	2.17	0.5	1.1	0.31	-0.85
140208	143	29.80	42.408333	13.256500	11.00	1.0	23	19	260	2.16	1.1	1.9	0.22	0.18
161218	1608	51.74	42.781333	13.124667	6.16	1.3	29	6	77	2.13	1.3	2.2	1.09	-1.13
131205	1243	30.10	42.445500	12.864500	4.38	1.3	21	17	257	2.11	0.8	1.4	0.15	-0.37
140704	2338	47.19	43.010333	13.013833	9.93	0.8	25	9	109	2.11	0.9	1.4	0.30	0.12
130602	1802	2.55	43.236000	13.371167	12.44	1.0	25	18	208	2.08	0.9	2.5	0.09	0.75
161112	1509	4.88	42.988833	13.172500	2.78	0.8	22	5	53	2.02	0.8	1.9	0.33	-0.51
160404	2046	22.34	44.229667	12.268833	42.89	3.0	4	19	192	2.01	1.3	1.7	0.39	0.37
161010	2213	2.37	43.372000	12.535167	5.16	0.2	35	3	54	1.99	0.9	1.2	0.79	-0.82
140827	1314	25.93	43.611500	12.295500	3.44	0.7	31	6	138	1.97	0.7	1.8	0.01	-0.95
161107	128	48.64	42.767000	13.105167	5.60	1.7	43	12	42	1.95	0.5	1.2	0.14	-0.77
140114	756	51.86	43.415833	12.487167	0.32	0.3	16	6	91	1.94	0.4	1.5	0.17	-1.10
170224	156	22.47	43.043667	13.056000	11.00	0.7	24	3	50	1.93	1.0	1.6	0.13	-0.34
161224	1140	30.64	43.220500	12.961833	3.77	1.4	28	4	75	1.92	0.8	2.1	0.22	-1.13
140112	1444	48.75	43.376167	12.484000	0.41	0.0	19	6	98	1.92	0.9	1.5	0.54	-1.78
140127	616	19.54	43.396333	12.492000	0.57	0.6	21	5	94	1.91	0.7	1.1	0.16	-1.03
161108	738	15.31	42.603333	13.216000	2.63	0.6	13	6	127	1.83	1.2	1.8	0.30	-1.07
151010	1034	52.01	43.610667	12.338667	2.50	0.3	16	9	138	1.80	1.0	1.4	0.54	-0.23
151110	1000	9.38	42.651833	13.191500	5.83	2.0	71	14	120	1.78	0.4	1.1	0.04	-0.16
170207	1915	40.18	42.981333	13.148167	23.94	1.1	28	8	79	1.73	1.2	1.6	0.41	-0.24
170129	408	16.77	42.984667	13.024833	3.28	0.4	28	3	70	1.73	0.6	1.1	0.35	-1.22
160602	446	5.85	42.723000	12.000167	2.32	1.9	65	23	253	1.72	1.5	3.1	0.73	-2.47
160620	105	28.64	42.756833	12.565000	1.38	1.0	18	16	119	1.72	1.5	3.8	1.35	-3.71
131222	1251	41.40	43.376167	12.511833	3.88	0.2	40	5	40	1.72	0.4	1.1	0.28	0.63
140731	1839	46.85	43.517000	13.753333	2.97	2.1	18	13	227	1.71	1.1	1.0	0.16	-0.11
161104	1409	15.70	42.890167	13.184833	12.19	1.4	33	4	71	1.66	2.6	1.5	1.69	0.48
161104	1042	7.28	42.761833	13.274167	5.97	1.8	32	13	227	1.64	0.5	1.2	0.06	0.23
161116	1354	31.49	42.813333	13.153500	6.82	1.2	27	4	76	1.64	1.5	2.0	0.73	0.99
171031	1442	25.40	42.891000	12.652833	4.10	0.6	14	12	111	1.64	1.9	4.4	0.62	-2.54
151018	204	56.17	42.394833	12.688667	1.28	2.1	73	25	246	1.63	1.0	4.1	0.96	-4.22
140126	1545	12.36	43.379500	12.500167	2.91	0.9	19	5	64	1.61	0.5	1.1	0.34	0.44
131228	417	8.13	43.081667	12.937000	9.16	0.6	13	9	110	1.61	0.6	1.3	0.04	-0.25
140215	2104	48.96	42.412500	13.272500	6.50	1.1	22	18	265	1.57	1.4	2.1	0.36	-0.79
140111	2320	25.94	42.884667	13.091000	7.14	0.1	10	6	153	1.55	1.2	0.9	0.06	0.06
160828	744	57.70	42.891000	13.243500	10.88	1.0	19	5	90	1.54	2.7	2.8	1.41	-0.96
160717	1322	33.01	42.895167	11.718667	6.19	2.1	60	32	220	1.53	1.6	3.0	0.26	-0.09
170201	952	15.99	42.811667	13.114500	4.50	1.0	14	9	104	1.50	0.6	1.5	0.14	0.16
140425	17	1.38	42.951333	12.970000	0.36	0.6	23	8	142	1.47	2.5	3.4	0.50	-2.02
161028	300	0.46	43.014167	13.067500	3.16	3.0	27	6	61	1.45	0.4	1.2	0.01	-0.19
161226	243	17.17	43.045333	13.104500	19.44	0.5	25	2	132	1.42	1.7	1.6	0.17	-0.15
170127	1914	18.42	42.379667	13.351167	5.97	1.6	22	8	248	1.41	0.9	1.7	0.32	-0.75
171201	19	57.87	42.915000	12.945833	8.89	0.1	13	11	138	1.40	1.3	3.2	0.48	-1.15
161205	1954	27.75	42.848833	13.121333	7.66	0.7	24	2	56	1.38	1.6	1.7	0.36	-0.46
171120	315	21.02	43.017500	13.090667	2.28	2.5	57	24	35	1.37	0.5	2.4	0.08	-1.60
151008	144	9.22	42.490167	12.642500	8.19	2.1	76	14	224	1.36	0.8	1.9	0.09	0.70
161107	143	4.30	42.597833	13.175333	10.02	1.3	25	9	93	1.33	0.7	1.1	0.04	0.09
161113	251	54.95	42.959333	13.151667	19.50	1.2	35	8	62	1.31	1.9	2.6	0.61	0.94
130831	1021	57.19	43.463833	12.868000	11.19	0.8	17	7	83	1.29	0.8	1.2	0.17	0.03
161204	1416	22.61	42.854667	13.012167	7.44	0.8	23	4	60	1.29	0.6	1.2	0.28	0.19
161214	237	41.12	42.861500	13.233167	6.66	0.2	25	4	93	1.29	1.0	1.7	0.74	-0.77
170426	1021	32.99	43.010000	13.027167	0.88	0.7	32	5	59	1.27	0.9	1.3	0.80	-1.18
161109	41	23.69	43.077500	13.063000	4.47	1.0	27	4	53	1.25	1.2	0.5	0.09	-0.05
161109	24	52.04	43.075833	13.095333	0.32	0.9	28	4	41	1.24	1.1	1.0	0.26	-1.42
171229	27	16.78	43.317000	12.725667	12.53	0.0	15	4	93	1.23	1.0	1.1	0.08	0.15
161111	2125	9.46	42.963500	13.213833	6.25	1.7	38	11	45	1.22	1.2	1.7	0.89	0.76
140120	529	44.54	42.611667	13.150833	1.00	0.8	18	9	182	1.22	1.3	2.7	1.71	-3.60
160905	538	37.00	42.678333	13.278333	2.60	0.7	21	3	97	1.20	1.8	1.8	0.55	-1.32
160906	33	19.69	42.807500	13.208667	6.63	0.8	28	2	79	1.19	0.6	1.7	0.30	0.71
161107	1109	30.05	42.615000	13.203500	5.47	1.9	30	6	77	1.18	1.0	1.1	0.15	0.65
161113	151	21.07	43.043667	13.094167	6.32	0.8	29	1	52	1.18	2.1	2.5	1.64	-0.30
160824	156	1.55	42.611667	13.288333	3.44	4.2	95	13	135	1.17	0.6	1.5	0.20	-0.51
161219	17	23.60	42.808333	13.131667	9.94	1.0	52	3	35	1.17	0.6	1.2	0.20	0.87
140320	1435	4.49	42.705333	13.031500	6.66	0.9	18	11	133	1.17	0.7	1.7	0.24	1.12
140321	10	52.56	42.956833	12.722667	2.32	0.3	25	9	88	1.17	0.5	1.4	0.22	-0.72
170416	2107	2.28	42.946667	13.200000	0.91	0.3	22	4	51	1.17	1.5	0.8	1.22	-0.56
160910	144	24.68	42.613000	13.315333	3.02	0.8	25	3	83	1.15	0.5	1.1	0.15	-1.32
171206	2056	10.76	42.846333	13.129500	0.32	0.7	19	2	75	1.15	1.1	1.4	0.39	-2.08
171206	2056	10.76	42.846333	13.129500	0.32	0.7	19	2	75	1.15	1.1	1.3	0.40	-2.08
140127	500	33.38	42.505000	13.257500	8.02	1.0	21	13	221	1.14	0.9	1.4	0.57	-0.07
141209	435	31.45	42.472500	13.317500	12.28	1.5	21	10	248	1.12	1.3	1.3	0.88	0.57
140312	1057	4.09	43.365667	12.520667	3.46	0.5	25	4	95	1.12	0.4	1.2	0.12	-0.71
170119	1346	2.86	42.578333	13.307167	9.18	1.2	16	6	158	1.11	1.2	3.0	0.37	0.89
160925	149	8.66	42.846333	13.229667	0.60	0.4	19	3	70	1.11	1.5	1.3	0.14	-0.69
160903	1844	48.96	42.606667	13.301000	7.53	1.2	27	3	137	1.09	2.0	1.5	0.56	0.53
161224	38	53.08	42.812500	13.272000	7.72	0.7	22	8	176	1.09	1.4	2.7	0.78	-2.07
170325	1813	43.68	43.065167	13.035833	5.33	0.3	18	3	92	1.09	1.4	3.5	0.31	-0.73
140109	1624	4.48	43.409000	12.489500	4.85	0.1	32	5	42	1.09	0.5	1.3	0.06	-0.57
161027	503	26.28	42.814167	13.069667	0.32	2.0	33	4	62	1.08	1.6	1.1	0.37	-1.25
160827	15	17.73	42.793167	13.124833	18.22	1.8	21	5	125	1.08	1.1	1.4	0.19	0.21
161102	1705	58.49	42.830167	13.401000	11.57	1.5	32	4	104	1.06	1.7	1.9	0.20	0.30
170111	1408	8.13	42.859000	13.257333	24.19	1.3	25	6	115	1.06	2.3	1.5	1.62	-0.71
140805	22	19.17	42.641167	13.205833	7.88	0.6	22	11	156	1.06	0.4	1.1	0.05	0.16
140212	2135	11.28	43.860500	12.107667	4.50	1.7	38	18	186	1.04	0.6	1.5	0.21	-0.18
141106	2206	20.74	43.432667	12.526500	2.44	0.2	25	8	99	1.04	0.6	1.2	0.16	-0.55
130727	635	1.45	42.555167	13.348833	14.13	1.6	17	22	212	1.03	0.8	1.4	0.04	0.11
161031	1105	26.88	42.732333	13.187833	3.63	2.4	42	9	56	1.02	0.4	1.1	0.08	-0.54
161121	21	2.44	43.024333	13.054833	0.82	0.7	31	3	45	1.02	0.5	1.1	0.18	-0.92
170316	2119	28.17	42.997333	13.028333	1.00	0.7	38	4	51	1.02	0.4	1.2	0.25	-1.11
161118	1416	41.83	42.934833	12.976333	0.32	1.3	32	6	63	1.01	2.0	3.0	1.85	-1.78
120306	1816	10.98	42.355167	13.378500	9.47	2.3	51	20	269	1.00	1.4	2.6	0.08	0.92
161107	1947	14.25	42.915000	13.273000	12.96	1.1	28	5	50	1.00	1.3	1.5	0.40	-0.62
160825	2238	40.50	42.757667	13.183333	5.78	0.9	24	7	106	1.00	0.5	1.3	0.14	-0.41
161212	2128	43.99	42.872833	13.233667	7.64	0.6	26	4	88	1.00	1.1	0.6	0.75	0.43
140320	1240	23.41	43.107833	12.876833	0.32	0.4	18	12	86	1.00	1.8	3.5	0.46	-3.86
160903	2247	7.78	42.769833	13.221833	3.02	0.7	28	6	90	0.99	1.1	1.8	0.45	-1.21
140520	223	2.21	42.647167	13.179500	4.00	0.6	22	12	123	0.99	0.6	1.4	0.17	-0.86
140430	1946	0.61	42.588000	13.190833	7.63	0.5	20	12	194	0.99	1.0	2.1	0.31	0.21
141101	2015	54.59	42.462833	13.229833	8.64	0.8	17	17	254	0.98	0.9	1.6	0.24	-0.47
161123	2256	21.41	42.932333	13.223000	3.28	0.7	30	8	63	0.98	0.9	2.0	0.32	-1.60
140202	2329	30.49	43.395500	12.508167	4.38	0.0	17	6	102	0.98	1.5	1.1	1.23	-0.44
130720	30	34.80	42.791500	12.978667	7.66	0.9	24	12	105	0.97	0.5	1.5	0.04	0.54
161114	1438	51.89	42.990500	13.076667	4.60	0.7	27	4	54	0.97	0.6	1.1	0.19	-0.26
131230	1154	21.41	43.339833	12.528333	1.75	0.6	36	5	46	0.97	0.5	1.1	0.14	-0.44
161122	2142	14.56	42.831000	13.210000	22.00	1.4	21	3	111	0.96	2.3	1.9	0.62	-0.40
161102	707	52.22	42.732333	13.210833	4.69	1.2	35	8	45	0.96	0.4	1.4	0.10	-0.78
161107	1640	59.03	42.945833	13.138833	3.94	0.9	21	7	76	0.96	2.5	2.6	1.92	-1.16
161101	821	30.12	42.880000	12.899167	5.63	2.0	20	9	117	0.95	0.8	1.6	0.56	0.51
161021	1207	28.72	42.894833	13.134833	3.96	0.1	23	5	44	0.95	0.9	1.2	0.36	-0.43
161115	2041	6.37	43.037000	13.093000	0.53	0.8	33	0	39	0.94	1.2	2.5	1.30	-2.74
161205	421	42.46	42.833667	13.085667	10.32	0.8	27	2	110	0.94	1.8	1.5	0.65	-0.91
140709	2007	11.92	42.791500	13.132833	5.41	0.4	16	5	106	0.94	1.0	1.2	0.41	0.97
140403	1828	10.23	43.481167	12.411667	2.86	0.2	33	3	41	0.94	0.4	1.2	0.25	-0.41
161101	1459	29.61	43.047000	13.046833	3.97	1.5	29	3	76	0.93	0.9	2.5	0.04	0.80
161205	1113	39.45	42.980500	13.177000	2.00	0.4	25	5	72	0.93	1.1	0.7	0.13	-0.17
161030	804	59.17	42.810833	13.105167	2.94	3.3	49	8	38	0.92	0.3	1.4	0.08	-1.68
161208	1920	37.61	43.166833	13.071167	15.07	1.7	29	6	85	0.92	1.1	1.3	0.39	-0.30
161215	307	52.52	42.713000	13.014333	0.57	1.0	15	5	149	0.92	1.7	1.2	0.70	-0.87
161103	358	41.60	42.887167	12.965500	4.61	1.4	35	4	52	0.91	1.1	2.1	0.22	-0.56
140602	1927	24.33	42.708667	13.253167	4.32	1.2	19	8	90	0.91	0.6	1.2	0.23	-0.34
170128	1006	31.34	42.718500	13.273333	13.99	1.2	25	6	57	0.91	0.9	1.2	0.25	0.09
161109	642	33.57	43.036500	13.102667	5.14	0.8	26	1	47	0.91	0.4	1.2	0.10	0.50
140426	235	21.80	42.650500	13.176167	2.88	0.0	18	12	145	0.91	0.5	1.6	0.24	-1.04
170120	1635	7.90	42.604167	13.300833	3.41	1.4	30	4	111	0.90	0.7	1.8	0.24	-0.60
161207	605	28.30	42.887667	13.245833	9.60	1.1	27	5	39	0.90	2.3	2.0	1.64	-1.06
161111	1942	31.20	42.837000	13.057000	0.32	1.4	24	5	70	0.89	2.1	0.7	0.62	-0.70
161115	107	42.08	42.795667	13.158167	4.44	1.2	38	6	77	0.89	0.7	1.1	0.63	1.12
161029	301	23.18	42.942500	13.080167	4.00	0.9	36	3	60	0.89	1.1	1.6	0.74	-1.12
161113	346	0.09	43.161000	13.042167	3.25	0.8	21	7	140	0.89	2.3	2.2	0.44	-0.28
140321	1122	42.00	42.697333	12.840500	8.71	0.6	30	14	82	0.89	0.5	2.6	0.16	1.36
171202	147	14.10	42.863167	12.990167	9.22	0.5	14	11	134	0.89	0.8	2.0	0.28	-0.62
160826	625	35.38	42.820167	13.230667	5.00	2.1	26	22	100	0.88	1.4	3.2	0.73	0.04
150707	2354	15.39	43.442000	12.453167	2.78	0.4	51	4	28	0.88	0.3	1.5	0.04	-1.18
140207	456	0.22	42.722667	13.067833	7.21	0.2	15	13	81	0.88	0.5	1.2	0.11	0.27
161027	446	18.76	42.830167	13.215667	0.94	1.9	19	4	75	0.87	2.3	2.0	0.89	-0.67
161105	842	47.86	42.761000	13.082167	4.00	1.7	28	8	170	0.87	0.9	1.1	0.20	-0.54
150923	134	15.56	43.632167	12.341333	4.58	0.9	28	7	127	0.87	0.6	1.4	0.06	-0.37
170425	2215	21.87	42.850500	13.169833	3.85	0.7	28	2	51	0.87	0.6	1.5	0.86	-2.21
161119	1229	20.76	42.859000	13.119167	14.19	1.5	28	3	52	0.86	1.5	1.8	0.48	0.82
161104	232	2.23	42.853833	13.169833	6.82	1.3	45	2	37	0.86	1.4	1.9	1.21	-0.64
170104	628	54.81	42.972333	13.051833	1.71	0.9	35	1	141	0.86	1.3	1.4	1.26	-0.60
131124	1453	4.59	42.567833	13.243500	12.13	0.7	18	14	178	0.86	0.7	1.3	0.08	-0.07
140504	450	6.82	43.253000	12.797833	1.97	0.7	28	6	44	0.85	1.1	2.2	0.78	-2.04
140201	1706	6.24	42.820500	12.906833	8.96	0.6	22	17	162	0.85	0.5	1.7	0.08	0.75
170202	333	25.92	42.907000	13.026000	11.38	1.1	27	2	61	0.84	0.9	1.4	0.25	0.75
161125	53	14.97	42.830167	13.124833	5.88	0.8	49	1	54	0.84	2.8	1.7	3.24	0.35
140416	2300	6.90	43.145833	12.824833	2.00	0.6	27	15	103	0.84	0.5	1.2	0.05	-0.56
161101	154	57.54	42.979500	12.984500	12.78	1.9	39	6	79	0.83	1.5	4.1	1.15	-4.63
161124	744	29.17	43.123000	13.036333	10.07	1.7	31	4	152	0.83	2.3	3.4	1.93	-3.22
130717	1403	43.24	43.509500	13.721833	2.44	2.1	31	11	249	0.81	2.2	2.0	0.71	-1.23
160911	2209	19.95	42.799833	13.376667	7.72	1.8	27	8	101	0.81	0.9	1.7	0.73	0.81
161221	1	11.23	42.876167	13.012667	22.83	1.5	39	2	66	0.81	2.6	2.3	4.68	-2.62
161106	2228	15.64	42.877833	12.941333	3.02	1.4	24	6	54	0.81	0.6	1.3	0.08	-0.16
171111	5	54.21	43.121333	12.524333	5.75	0.4	29	12	62	0.81	0.4	1.3	0.06	0.53
161113	955	38.02	42.881667	13.218167	2.25	2.7	55	4	56	0.80	1.1	1.0	0.59	-0.53
161028	1449	1.60	42.876667	13.212500	0.32	1.5	22	3	77	0.80	1.2	0.6	0.19	-0.44
170205	1207	0.18	42.842833	13.418333	19.13	1.2	33	2	113	0.80	0.6	1.9	0.16	1.06
140212	2319	45.23	43.864667	12.105333	4.00	1.0	27	19	190	0.80	0.7	1.5	0.33	-0.48
140709	408	21.15	42.569167	13.159167	7.52	0.7	21	10	191	0.80	0.6	1.1	0.13	0.31
171206	2037	30.31	42.427000	13.430333	7.47	1.9	26	12	254	0.79	1.3	1.8	0.60	-0.45
161117	501	41.83	42.845500	13.090333	16.57	1.3	24	2	90	0.79	2.5	2.8	2.47	2.57
171125	2154	27.37	42.815000	12.748667	2.16	1.1	31	18	71	0.79	0.4	2.3	0.18	-1.84
130718	1905	15.22	43.839833	12.088667	4.52	1.0	18	19	172	0.79	1.0	2.6	0.18	-0.54
170121	1156	16.39	42.705333	13.303667	9.97	0.9	26	6	121	0.79	1.8	2.8	1.18	1.80
140420	1935	2.45	42.692667	13.677833	15.28	0.8	17	10	217	0.79	1.1	1.2	0.60	0.32
140101	446	41.43	42.595333	13.467667	10.55	0.7	15	8	141	0.79	0.9	1.1	0.67	-1.01
140128	2026	26.77	43.409000	12.488333	2.97	0.4	39	5	49	0.79	0.7	1.2	0.30	0.53
171229	1643	21.86	42.811667	13.222500	4.38	0.3	13	9	116	0.79	2.0	1.9	0.40	0.47
140426	335	9.08	42.663667	13.171000	1.71	1.5	32	14	149	0.78	1.2	2.1	1.16	-2.26
161203	2300	43.49	43.085000	13.113833	1.85	1.5	22	3	120	0.78	2.9	3.0	1.07	-2.61
170128	1355	59.18	42.633667	13.337833	0.82	1.1	29	0	79	0.78	0.9	1.4	1.16	-1.55
161029	548	51.05	42.962667	13.373000	0.32	0.8	18	8	90	0.78	2.2	1.4	0.86	-1.30
131022	2107	45.66	42.800667	12.876333	8.91	0.5	25	14	160	0.78	0.4	1.3	0.09	0.25
140116	1158	34.29	43.381167	12.500167	1.03	0.0	25	5	158	0.78	2.2	0.6	2.90	-0.08
161118	632	46.33	42.741667	13.156833	3.38	1.3	32	7	80	0.77	1.8	4.7	1.16	-4.89
140428	1942	0.54	42.783333	12.725167	10.89	0.8	29	11	103	0.77	0.8	2.1	1.19	2.96
140427	644	58.13	42.647167	13.053333	7.50	0.6	19	5	98	0.77	0.6	1.1	0.08	0.19
170210	220	11.65	42.620167	13.251667	6.38	1.8	35	4	70	0.76	0.9	1.4	0.22	0.52
161030	203	50.65	42.779167	13.112667	7.36	1.3	40	11	51	0.76	0.5	1.8	0.11	-0.13
161223	2327	5.73	43.183833	12.949667	0.57	1.2	21	3	159	0.76	1.8	2.2	0.65	-0.70
161029	249	14.18	43.012500	13.125167	0.66	1.1	35	4	59	0.76	1.3	0.3	0.67	-0.08
161110	956	55.71	43.067333	13.094167	4.72	1.1	24	3	95	0.76	1.1	0.9	0.29	-0.29
161123	1146	44.86	42.849667	13.112167	14.00	1.1	31	2	48	0.76	2.1	4.3	1.04	3.03
160908	2109	4.58	42.859000	13.077667	9.97	0.9	20	4	176	0.76	2.2	1.6	0.87	0.18
161204	556	35.15	42.564500	13.234333	8.10	0.9	44	6	69	0.76	0.5	1.9	0.16	1.68
170222	154	54.19	42.984667	13.140167	0.94	0.7	35	7	65	0.76	1.1	0.7	0.56	-0.27
140102	1128	52.30	43.401000	12.504167	3.77	0.3	17	8	118	0.76	0.6	1.1	0.03	-0.05
170714	1910	38.92	43.059667	13.058333	3.57	0.3	19	3	100	0.76	1.0	1.0	0.76	-1.10
160602	349	23.96	42.707833	11.971833	5.66	2.2	81	26	251	0.75	1.4	3.1	0.24	-1.49
161128	2119	8.24	42.828167	13.069000	1.67	2.1	38	4	44	0.75	2.4	0.8	1.68	0.29
161114	1807	0.05	42.821833	13.250167	28.32	1.5	37	6	55	0.75	1.4	1.9	0.85	0.10
140803	1901	8.56	42.593167	13.164500	5.88	1.3	23	10	168	0.75	0.5	1.2	0.09	0.40
161201	1627	5.17	42.974500	13.029333	5.25	0.8	29	2	59	0.75	1.1	1.4	0.39	0.94
140407	2243	32.04	42.523167	13.136833	0.47	0.6	20	12	232	0.75	1.1	1.5	1.27	-1.74
130805	1403	58.33	43.431833	12.496333	1.85	1.0	53	6	57	0.74	1.0	1.8	0.28	-1.09
161120	1320	56.84	42.952500	13.121667	14.97	0.8	33	10	110	0.74	1.3	3.8	0.61	2.26
171231	535	42.95	42.613333	13.229833	4.94	0.6	18	9	80	0.74	0.7	1.6	0.13	-0.18
140305	656	29.34	42.487667	13.254500	11.44	1.3	23	14	239	0.73	0.9	1.1	0.25	0.02
170221	1535	4.03	42.769500	13.175333	1.97	1.0	38	6	38	0.73	0.3	1.7	0.11	-1.38
161228	2156	34.30	42.789667	13.230500	5.94	0.7	18	7	91	0.73	1.8	2.0	0.24	0.56
141101	503	0.59	43.304833	12.544333	3.58	0.0	26	5	56	0.73	0.6	1.9	0.12	-0.29
170320	2237	10.56	42.567833	13.324833	3.97	1.4	44	7	65	0.72	0.4	1.1	0.08	-0.05
161120	1034	48.87	42.806167	13.103500	8.74	1.3	26	3	88	0.72	1.2	3.4	0.47	2.49
161225	1044	57.94	42.564500	13.272000	7.03	1.1	41	8	65	0.72	0.5	2.2	0.20	1.53
161121	1600	41.23	42.844500	13.195000	2.50	0.8	24	7	144	0.72	0.4	1.2	0.06	-0.64
120405	1933	38.49	42.716333	13.347333	19.07	0.7	16	8	147	0.72	0.8	4.7	0.14	-1.35
170112	512	52.27	42.815000	13.155833	0.32	0.7	17	4	80	0.72	1.3	0.7	0.19	-0.68
161214	1823	18.82	43.021333	13.079667	2.71	0.6	24	2	78	0.72	0.6	1.4	0.17	-0.44
170524	1429	39.20	42.933167	13.150333	28.28	0.5	17	9	91	0.72	1.7	2.2	0.26	-0.09
161128	2327	56.24	43.113667	12.963667	2.13	1.9	53	7	85	0.71	1.2	1.3	0.42	-0.63
161222	1123	25.88	42.783833	13.266167	2.97	1.5	45	4	59	0.71	1.1	1.8	0.53	-0.90
140419	314	5.92	42.436167	13.275000	10.57	1.1	23	16	262	0.71	1.1	1.7	0.15	-0.23
161201	2234	34.24	42.690167	13.230167	9.94	0.9	45	2	54	0.71	1.1	0.6	0.36	-0.16
161104	912	22.84	42.802333	13.150000	6.00	2.1	61	5	37	0.70	1.0	1.5	0.25	-0.70
170128	2349	57.43	42.591500	13.307667	5.50	1.5	38	5	56	0.70	0.5	1.3	0.24	0.32
161104	726	32.47	42.555667	13.271500	0.46	1.4	20	7	142	0.70	1.3	1.8	1.20	-2.31
161213	2300	34.45	42.897667	13.084667	9.57	1.0	36	5	33	0.70	1.1	1.2	0.13	-0.46
170211	1611	34.27	42.629500	13.306833	6.94	1.0	22	2	85	0.70	2.3	1.1	2.03	0.98
161211	1610	50.34	42.890167	13.090333	0.50	0.9	31	6	47	0.70	1.3	2.5	0.79	-1.43
131225	1446	27.34	43.760500	12.129667	3.64	0.8	19	21	134	0.70	1.7	3.1	0.30	-1.27
140502	231	26.75	42.650500	13.204833	2.63	0.2	15	11	147	0.70	0.4	1.4	0.28	-1.43
170907	2239	9.88	42.462333	13.322000	11.16	1.7	24	3	126	0.69	0.7	2.5	0.40	1.46
161117	853	42.59	42.880000	13.106500	3.82	1.5	55	5	28	0.69	0.9	1.8	0.47	-1.54
170213	835	12.19	42.980500	13.044333	0.32	1.5	43	2	54	0.69	1.3	0.6	0.21	-0.32
171102	2132	7.61	42.734833	13.156833	22.88	1.4	20	37	121	0.69	2.0	4.2	0.25	1.48
171125	2154	27.42	42.813333	12.745167	3.28	1.1	33	15	54	0.69	0.4	2.0	0.08	-1.14
170328	1135	35.27	42.813333	13.104167	7.25	0.7	17	2	128	0.69	1.5	1.6	1.17	-1.58
171222	2233	52.45	42.835333	12.823333	10.69	0.6	22	17	70	0.69	0.4	1.1	0.03	-0.12
161208	1211	20.89	42.834500	13.015500	1.53	0.3	19	6	96	0.69	0.6	1.5	0.19	-0.78
161113	1218	37.03	42.835667	13.111667	6.83	1.9	33	0	62	0.68	1.6	2.6	1.17	-0.36
161101	2235	23.52	42.952500	12.971833	0.82	1.8	35	6	100	0.68	1.7	2.2	2.09	-1.78
160827	1830	18.75	42.778833	13.114333	27.13	1.5	33	6	62	0.68	1.3	2.3	0.87	-0.39
161217	1050	51.43	42.827667	13.035167	3.07	1.5	42	6	45	0.68	2.4	3.3	2.32	-3.51
170127	1807	24.10	42.374667	13.362667	9.07	1.5	22	9	250	0.68	0.9	1.5	0.15	0.25
140327	1002	22.92	42.479167	13.290000	10.35	1.3	20	12	246	0.68	1.3	1.7	1.00	-0.79
150120	1722	54.32	42.761833	12.927000	2.00	0.9	25	17	126	0.68	0.6	2.8	0.31	-1.93
161130	1135	52.88	42.997333	13.062833	2.19	0.7	21	4	69	0.68	1.2	0.8	0.73	0.39
140427	1840	51.12	42.645500	13.214000	7.07	0.5	28	10	152	0.68	0.5	1.1	0.06	-0.10
140613	839	41.67	43.407333	12.480333	0.32	0.5	45	5	36	0.68	0.6	1.0	0.68	-1.66
160906	27	58.92	42.745833	13.128167	1.50	1.5	40	9	123	0.67	1.1	0.7	0.62	-0.09
171107	400	10.79	42.785500	12.759167	6.32	1.2	33	15	84	0.67	0.5	2.0	0.07	-0.34
161231	2011	16.18	43.009167	13.147167	2.47	1.1	46	6	38	0.67	1.7	3.4	1.43	-3.61
161116	2230	45.28	43.033167	13.045000	5.52	1.0	30	3	75	0.67	1.5	2.1	0.46	-0.44
140320	1603	19.92	42.848833	12.790000	0.32	0.8	21	5	160	0.67	0.8	0.8	1.07	-1.20
161126	337	42.79	42.556833	13.356833	3.78	0.6	29	5	82	0.67	1.6	1.4	2.14	0.76
170501	131	30.97	42.975833	13.047333	1.39	0.6	44	2	51	0.67	0.7	1.7	0.43	-1.52
140315	58	25.46	42.842000	12.967167	8.28	0.5	25	12	182	0.67	0.5	1.1	0.03	0.11
140531	1655	8.93	42.761000	12.750000	7.16	0.2	15	15	145	0.67	1.3	2.4	0.95	0.36
170119	1614	40.38	42.635333	13.293000	2.75	2.1	16	5	109	0.66	2.7	1.4	1.39	-1.33
161105	2012	33.65	42.858000	13.090333	2.25	1.4	18	3	57	0.66	0.8	1.1	0.05	-0.51
161202	1413	10.86	43.061500	13.091833	4.72	1.2	20	3	200	0.66	2.0	1.6	0.81	0.39
160922	204	41.13	42.723000	13.116500	2.85	1.0	26	9	88	0.66	0.7	1.3	0.70	-1.41
161209	51	27.81	42.977000	13.090500	13.19	0.8	27	4	58	0.66	1.3	2.3	0.42	-0.65
170310	2024	41.97	43.059667	13.051333	0.32	0.5	18	4	107	0.66	2.2	2.0	4.24	-2.61
130827	309	2.56	43.308667	12.547167	0.32	0.2	34	5	32	0.66	1.1	2.3	0.69	-3.33
120418	829	24.44	42.170500	13.417167	0.32	2.5	48	41	289	0.65	2.7	1.0	0.53	-0.86
161128	1944	35.58	42.920500	13.210333	8.28	1.1	35	2	96	0.65	0.7	2.2	0.16	1.66
161127	216	50.23	43.001500	13.079000	4.22	0.9	20	4	74	0.65	0.6	1.5	0.06	-0.55
171226	623	37.07	42.767000	13.140833	7.97	0.9	22	17	65	0.65	0.8	3.2	0.32	0.04
161208	1259	54.25	43.064833	13.016667	0.32	0.8	29	1	79	0.65	0.6	1.2	0.35	-2.01
140127	1015	45.82	43.398000	12.550000	3.60	0.3	21	3	81	0.65	0.9	2.2	0.25	-0.75
130620	1949	30.28	42.791000	12.963167	7.30	2.5	17	13	51	0.64	0.3	0.3	0.15	-1.16
130703	2045	39.85	42.514667	13.300500	10.97	2.5	52	13	215	0.64	0.6	1.7	0.22	1.27
161105	822	0.97	42.894333	13.148000	10.03	1.5	29	5	47	0.64	1.2	3.6	0.79	4.16
161105	2258	8.42	42.691833	13.273833	0.32	1.5	29	4	100	0.64	2.3	0.5	2.40	-0.46
161113	1110	1.54	42.850500	13.109833	3.50	1.5	25	2	68	0.64	1.2	1.3	0.26	-0.23
161107	1210	35.57	42.788833	13.037333	6.25	1.3	34	8	51	0.64	2.1	1.7	0.92	0.84
151205	1747	55.33	43.473667	13.422000	22.27	1.2	90	15	71	0.64	0.7	1.1	0.38	0.93
161129	1913	43.42	42.894000	13.237167	1.36	1.0	23	4	74	0.64	1.3	1.6	1.34	-2.03
160909	1800	43.88	42.748333	13.198167	4.53	0.9	33	5	101	0.64	1.7	1.2	0.48	-0.30
161130	1812	28.72	42.767833	13.140833	2.16	0.8	27	5	63	0.64	2.1	2.2	2.81	-1.51
161211	231	1.53	43.021833	13.069833	4.32	0.7	46	2	37	0.64	1.5	1.6	0.78	-0.89
161004	2144	57.20	42.823500	13.075333	3.13	0.3	18	3	139	0.64	1.1	2.3	0.33	-0.80
161030	1050	38.35	42.794000	13.088000	7.97	3.7	68	23	66	0.63	0.3	1.3	0.05	0.22
161113	46	58.90	43.085000	12.945167	3.72	1.5	38	6	58	0.63	0.5	1.3	0.13	-0.77
161112	2305	45.15	42.880000	13.044333	5.97	1.2	28	2	104	0.63	1.6	1.4	0.45	0.95
140415	2158	38.04	42.772000	13.158000	7.22	0.3	18	8	222	0.63	1.1	1.9	0.37	-0.23
161020	1246	50.87	42.885000	13.149167	2.13	0.3	18	4	67	0.63	0.5	1.2	0.21	-0.60
161103	1516	46.35	42.744167	13.442833	6.75	1.9	39	5	93	0.62	1.5	1.4	1.26	0.21
161101	550	20.51	42.947500	13.258833	0.32	1.5	49	7	51	0.62	2.0	1.4	1.09	-1.00
161202	6	15.16	42.945833	13.060500	26.00	1.5	40	2	56	0.62	1.6	2.0	0.55	-0.01
161111	1827	25.84	42.744167	13.166000	2.22	1.3	40	4	39	0.62	0.4	1.1	0.05	-1.09
170122	2239	55.76	42.626000	13.361833	3.53	1.3	22	7	80	0.62	1.7	1.5	0.68	-0.27
161225	338	11.89	43.197333	12.971667	15.57	1.0	24	14	93	0.62	3.0	2.4	1.29	-1.26
161129	2333	36.60	43.008333	13.091667	6.16	0.9	25	3	88	0.62	0.9	1.3	0.21	0.49
161224	414	38.98	42.887667	13.183667	8.00	0.9	48	3	35	0.62	2.0	2.3	0.57	1.32
170121	1030	5.94	43.023000	13.084333	10.33	0.8	28	2	135	0.62	1.3	2.7	0.24	1.39
171230	1942	19.45	42.897667	13.173333	1.50	1.9	44	22	46	0.61	0.3	1.4	0.02	-0.82
161109	529	56.60	42.802000	13.153000	1.83	1.5	27	7	87	0.61	1.3	0.5	0.23	0.18
161110	2145	11.60	42.752667	12.967333	4.00	1.3	18	6	104	0.61	1.1	1.0	0.30	-0.11
170117	1014	18.23	43.021000	13.132167	3.38	1.2	27	9	41	0.61	0.7	1.2	0.39	-0.09
161002	231	20.64	42.766167	13.121333	3.53	0.9	17	8	126	0.61	1.2	1.3	0.16	-0.16
140530	312	54.66	42.640000	13.184667	4.33	0.3	25	12	129	0.61	0.5	1.3	0.37	-1.65
150827	1945	59.68	42.997333	14.155333	0.32	1.9	64	29	269	0.60	2.2	2.0	1.69	-2.48
161219	1254	25.08	43.020000	13.210667	2.10	1.2	52	2	64	0.60	1.4	0.8	1.08	0.03
161114	806	24.34	42.763500	13.104000	7.78	1.1	20	5	61	0.60	0.8	1.3	0.25	-0.10
161227	1947	49.84	42.904500	13.232167	10.50	1.0	34	4	70	0.60	1.1	1.0	0.39	0.58
140601	1035	41.47	42.708333	13.259500	2.99	0.8	20	8	171	0.60	1.0	1.1	0.16	-0.03
161231	1957	45.17	42.778833	13.227000	6.00	0.8	52	6	50	0.60	0.6	1.5	0.29	1.06
161124	2314	27.28	42.959333	13.060500	4.00	0.7	33	1	86	0.60	0.8	1.8	0.20	-1.22
161213	2345	22.75	42.980500	13.177000	1.41	0.7	31	5	45	0.60	2.2	4.1	1.41	-4.93
170225	2117	15.02	43.002333	13.039833	3.97	0.6	24	5	56	0.60	0.7	1.1	0.33	0.42
140501	443	11.78	42.652667	13.252333	1.17	0.4	20	7	142	0.60	1.2	2.7	1.85	-4.23
161108	100	48.76	42.809167	13.135167	6.35	1.7	37	7	48	0.59	0.4	1.1	0.07	-0.10
161125	301	46.72	42.757667	13.255667	8.82	1.1	44	3	39	0.59	0.8	1.1	0.35	-0.36
160915	228	13.01	42.817500	13.230667	4.32	0.7	35	3	68	0.59	0.3	0.8	0.28	-1.08
161130	453	0.49	42.930667	13.166500	4.00	0.7	31	3	63	0.59	0.5	2.2	0.06	-2.12
160903	1915	51.05	42.562833	13.305333	7.13	0.5	23	8	99	0.59	0.4	1.2	0.10	-0.05
171222	29	19.88	42.915500	13.057000	7.78	0.5	19	10	111	0.59	0.5	1.1	0.09	-0.05
161026	2055	53.82	42.933667	13.125667	5.64	2.2	44	6	53	0.58	1.4	1.6	1.77	1.65
140619	803	53.92	42.464000	13.299167	8.78	1.7	20	12	251	0.58	1.3	1.3	0.82	-0.06
161105	18	2.32	42.754333	13.313167	6.19	1.5	35	1	64	0.58	0.8	3.1	0.41	-2.27
160827	1303	42.59	42.771667	13.247167	10.21	1.4	26	4	76	0.58	1.8	2.4	1.18	-1.96
161105	318	33.52	42.918000	13.209167	5.38	1.3	43	7	33	0.58	0.9	2.2	0.99	-3.10
161204	948	25.67	42.720500	12.984500	5.00	1.3	31	6	153	0.58	1.2	1.3	0.30	0.47
140630	1626	3.90	42.647167	13.201333	8.03	1.1	21	11	216	0.58	0.7	1.1	0.19	0.39
161118	531	36.07	42.923833	13.294333	4.28	1.1	27	4	74	0.58	2.8	2.7	3.46	-3.63
161127	422	48.75	42.540833	13.274333	10.32	1.1	38	6	77	0.58	0.9	2.4	0.39	1.16
161231	928	42.64	42.960167	13.059333	3.00	1.1	43	1	48	0.58	0.5	1.1	0.08	-0.32
140506	1717	12.28	42.645500	13.181833	5.38	1.0	32	12	150	0.58	0.4	1.1	0.03	-0.02
161122	2121	55.64	43.042000	13.148333	19.66	1.0	25	12	170	0.58	1.2	0.9	0.12	-0.13
160906	1505	27.10	42.816667	13.239833	6.69	0.8	20	8	66	0.58	0.7	1.7	0.02	0.28
161211	431	14.34	42.783333	13.056333	4.21	0.8	24	4	101	0.58	1.1	1.0	0.46	0.29
171209	2108	59.16	42.862333	13.055833	8.22	0.8	18	6	107	0.58	1.2	0.9	0.75	0.36
130826	733	11.84	43.516167	13.793000	0.32	2.2	60	16	248	0.57	2.3	2.4	1.45	-2.72
161028	1158	40.27	42.870667	13.171000	3.60	1.7	31	2	63	0.57	1.1	0.8	0.38	0.28
140809	1732	25.05	43.478667	13.787167	1.89	1.6	30	17	271	0.57	1.6	1.5	0.44	-0.59
160901	1605	54.10	42.759333	13.154500	8.75	1.1	45	8	47	0.57	0.3	1.1	0.06	0.36
170105	733	42.83	42.961833	13.080167	4.16	0.9	35	2	41	0.57	1.3	1.0	0.36	-0.58
161128	344	58.73	42.857667	13.284333	1.33	0.8	22	6	98	0.57	1.6	3.8	0.36	-1.75
171028	655	40.23	42.841167	13.234167	2.94	0.7	27	9	82	0.57	1.0	1.3	0.12	-0.15
160902	2330	8.48	42.788000	13.237500	3.28	0.5	30	5	82	0.57	0.6	1.1	0.20	-0.59
171210	238	26.54	43.251333	12.828000	21.35	0.3	24	9	62	0.57	1.0	2.2	0.20	-0.13
140124	212	3.38	43.509000	12.307833	4.02	0.0	23	5	82	0.57	1.9	4.4	1.36	-3.44
161101	1135	28.07	42.707000	13.193500	1.35	1.9	37	7	52	0.56	2.3	3.4	0.52	-4.46
161108	33	5.88	42.933167	13.212667	1.03	1.3	50	8	39	0.56	0.9	1.5	0.31	-1.50
161113	1916	30.12	42.611667	13.368667	1.53	1.3	26	3	90	0.56	1.8	1.4	1.37	-0.79
170122	1621	11.76	42.901167	13.163000	3.41	1.2	46	3	85	0.56	0.4	1.4	0.07	-1.47
161109	422	56.14	42.803167	13.130500	3.69	1.1	27	8	71	0.56	1.2	3.8	0.66	-3.76
161220	603	9.24	42.752167	13.227500	0.49	1.1	32	5	54	0.56	1.1	2.2	1.49	-2.77
161208	1358	36.25	42.876667	13.134167	12.78	1.0	25	5	68	0.56	3.0	2.8	3.82	-3.13
170101	452	37.57	42.791500	13.262667	3.88	1.0	38	5	59	0.56	0.9	1.4	0.39	-0.22
161120	2320	50.61	42.733167	13.187833	3.07	0.9	36	4	45	0.56	1.1	0.8	0.59	-0.54
160831	114	14.11	42.813333	13.173167	6.13	0.6	25	3	90	0.56	0.8	1.9	0.23	1.21
161225	914	4.47	42.888500	13.304667	2.82	0.6	31	2	68	0.56	1.8	3.0	1.16	-1.05
140128	2150	3.23	43.382000	12.510667	3.50	0.0	22	5	58	0.56	1.2	1.2	0.28	-0.97
150204	1306	57.10	44.103000	12.561667	2.02	1.9	73	9	188	0.55	1.4	1.9	0.68	-1.18
161105	2211	44.88	42.999833	13.109000	10.25	1.5	24	4	52	0.55	1.7	2.2	0.39	0.73
140809	2035	58.88	43.488333	13.819333	6.66	1.3	18	19	271	0.55	1.6	2.0	1.11	-0.01
131103	1953	59.76	42.663167	13.136000	18.63	1.1	18	10	127	0.55	0.5	1.1	0.05	-0.35
161121	2041	21.30	43.057167	13.058333	0.75	1.1	31	3	99	0.55	0.9	1.3	0.34	-0.57
170428	545	46.53	42.865667	13.113333	6.07	1.1	21	4	69	0.55	0.6	1.2	0.48	-1.29
161204	527	14.06	42.955167	13.005167	13.07	0.9	24	10	128	0.55	1.3	2.6	0.89	1.52
170606	2023	36.12	42.884167	12.804833	2.85	0.9	21	4	82	0.55	1.2	1.1	0.26	-0.17
170101	141	24.67	43.010833	13.091667	0.32	0.6	31	3	51	0.55	0.6	1.2	0.36	-1.12
171116	2335	51.79	42.806667	13.150167	5.91	0.5	19	4	104	0.55	1.1	0.6	0.19	0.14
140730	2348	2.81	42.864833	12.865833	9.66	0.3	19	16	220	0.55	0.5	1.3	0.03	0.09
170418	1345	7.04	42.967000	13.232333	0.32	0.2	22	4	77	0.55	1.3	0.5	0.25	-0.50
141002	1508	12.52	43.527167	12.333833	7.57	0.0	27	7	93	0.55	0.5	1.3	0.28	1.19
171213	1940	8.52	42.887667	13.189500	6.75	1.8	32	23	67	0.54	0.4	2.4	0.03	0.68
161104	1058	26.47	42.923833	13.031667	14.91	1.5	41	4	62	0.54	1.1	1.4	0.51	-0.60
161110	809	9.00	42.959333	13.106667	4.47	1.5	55	5	46	0.54	1.7	0.9	1.27	-0.46
140307	2204	50.57	42.484333	13.084167	9.88	1.3	16	14	214	0.54	0.7	1.1	0.08	0.03
161204	2335	40.83	42.886833	12.882000	9.07	1.2	43	4	89	0.54	1.5	2.3	1.20	0.40
161208	1345	34.17	42.820167	13.145500	2.32	1.2	39	3	60	0.54	1.2	1.6	1.92	-2.91
161113	113	49.41	42.937000	13.151000	11.77	1.0	27	9	59	0.54	2.7	3.0	0.99	2.50
131006	1728	16.64	42.932333	12.953333	0.32	0.9	34	9	149	0.54	1.2	1.1	0.21	-1.13
161208	1542	54.03	42.880833	13.073167	0.32	0.8	28	6	82	0.54	1.7	1.0	1.33	-0.75
161208	1255	10.37	42.961000	13.099667	8.19	0.7	37	4	46	0.54	1.3	1.9	0.88	-0.57
161222	42	39.23	43.032667	13.132167	1.07	0.7	29	4	77	0.54	0.6	1.1	0.21	-0.89
140522	2354	31.63	42.800333	12.718333	5.77	0.6	19	9	184	0.54	0.9	1.8	0.13	0.43
160920	426	42.10	42.859833	13.233167	2.82	0.6	28	4	40	0.54	0.9	1.1	0.81	-1.31
140322	1629	26.54	43.501500	12.378833	5.99	0.1	34	6	62	0.54	0.5	1.6	0.13	0.33
160825	2216	22.68	42.934000	13.132000	12.00	1.7	32	5	70	0.53	1.4	1.8	0.70	0.84
161028	2340	31.01	42.819667	13.191000	3.99	1.7	32	4	72	0.53	1.7	1.2	0.84	0.37
160907	2138	45.53	42.786000	13.144833	9.99	1.4	27	6	118	0.53	1.8	1.7	1.32	-1.24
161204	739	15.21	42.864000	13.325167	16.13	1.2	26	4	130	0.53	1.9	1.7	0.45	0.02
161029	306	25.81	43.001500	13.103333	10.41	1.0	30	4	110	0.53	0.8	2.1	0.74	1.91
161121	354	25.45	42.921833	13.176333	8.02	0.9	26	7	110	0.53	0.6	1.6	0.15	0.67
161126	1241	39.34	43.056333	13.053667	7.97	0.8	31	4	116	0.53	1.7	3.1	1.84	2.83
161116	2000	26.04	42.985833	13.160333	1.33	0.7	39	6	42	0.53	0.7	1.1	0.61	-0.71
161120	1407	59.88	42.988000	13.151667	1.47	0.7	46	6	39	0.53	0.5	1.1	0.52	-0.94
140429	142	6.94	42.681667	13.019000	4.41	0.6	20	9	79	0.53	0.5	1.1	0.19	0.23
161221	2045	35.97	42.587167	13.279000	0.32	0.6	17	7	168	0.53	3.0	2.3	3.00	-2.90
170219	1315	53.69	43.035333	12.987833	4.82	0.6	27	3	108	0.53	1.2	1.6	0.68	0.52
171220	139	18.43	42.846333	12.898167	9.35	0.6	24	18	68	0.53	0.5	1.1	0.08	0.10
130813	1515	19.43	43.010833	12.930167	9.13	0.4	35	2	45	0.53	0.8	1.2	0.21	-0.28
170528	630	26.13	43.033167	13.109667	0.39	0.3	19	2	72	0.53	2.1	1.0	0.89	-1.31
161023	215	34.79	42.702833	13.115333	26.44	2.4	44	9	50	0.52	1.2	1.3	1.24	0.24
161119	1707	53.61	43.069000	13.097667	3.22	1.9	53	4	45	0.52	0.6	1.4	0.05	-0.13
161120	416	56.16	42.803167	13.123667	3.50	1.9	65	3	53	0.52	0.4	1.1	0.12	-1.08
161112	2106	14.76	43.011667	13.125167	3.91	1.3	32	4	58	0.52	1.5	4.5	1.05	-3.75
161113	2349	23.59	42.659833	13.224333	27.66	1.3	28	2	70	0.52	1.5	2.3	0.22	1.87
160823	307	23.54	43.871500	13.127000	4.32	1.2	48	9	204	0.52	0.9	1.7	0.46	-0.60
140130	2215	36.59	43.421667	12.522000	8.07	1.1	40	6	39	0.52	0.7	1.6	0.28	0.10
161212	2204	50.06	42.793167	13.147833	1.78	1.1	39	8	60	0.52	1.3	1.7	1.21	-1.48
170411	838	23.80	42.849667	13.124833	11.94	1.1	23	2	72	0.52	1.8	1.2	1.51	0.86
161013	0	37.92	42.653500	13.255833	1.96	1.0	15	1	204	0.52	1.2	0.7	0.29	0.28
140302	2038	58.89	42.643333	13.203000	3.14	0.9	19	11	224	0.52	0.6	1.9	0.30	-1.94
161217	348	27.14	42.960167	13.095167	13.35	0.9	25	4	115	0.52	1.7	1.0	0.81	0.34
170701	253	57.48	43.064833	13.099833	0.41	0.6	24	3	65	0.52	1.0	1.3	1.08	-1.50
131222	1618	41.72	43.373667	12.517667	1.35	0.1	34	4	37	0.52	1.2	2.6	1.00	-2.25
160824	1127	36.35	42.656500	13.285167	4.13	1.9	40	5	111	0.51	1.3	1.3	0.68	-1.54
161109	243	50.56	42.711333	13.247500	0.72	1.9	28	7	127	0.51	1.4	1.7	0.41	-1.91
161101	1937	5.20	42.909500	13.166500	4.16	1.7	23	6	40	0.51	0.6	1.2	0.30	0.57
161204	928	19.18	42.845500	13.335500	7.94	1.6	62	6	70	0.51	0.7	1.6	0.10	0.34
161107	1938	2.81	42.987667	13.220333	11.02	1.4	39	2	41	0.51	0.6	1.2	0.16	-0.13
161028	1911	20.01	42.901167	13.137667	5.97	1.2	33	4	69	0.51	1.0	0.9	1.21	-0.52
161211	655	21.21	43.015000	13.113667	0.32	1.1	29	3	83	0.51	1.1	1.0	0.60	-0.93
161121	312	25.75	42.708667	13.143000	6.22	0.8	35	2	82	0.51	0.6	1.4	0.19	-0.57
170808	2347	40.38	42.970333	13.041000	0.32	0.7	19	8	98	0.51	2.6	2.8	2.36	-2.86
161009	337	30.19	42.892667	13.243500	1.72	0.6	38	5	46	0.51	0.3	1.1	0.09	-0.81
140701	709	58.55	43.362667	12.561833	2.07	0.4	27	1	53	0.51	0.6	2.6	0.37	-2.37
140801	201	53.87	43.115833	12.580500	6.27	0.4	21	9	202	0.51	0.8	1.1	0.05	0.21
150529	1307	55.98	42.947167	14.338333	4.33	4.3	69	38	270	0.50	1.4	1.7	0.37	1.04
130125	427	51.33	42.437000	13.360667	11.07	2.4	72	12	239	0.50	0.9	1.3	0.03	0.51
161030	1956	38.38	42.629500	13.226500	3.50	2.2	37	4	75	0.50	0.7	1.4	0.57	-1.09
161029	1159	4.02	43.106167	13.334500	0.32	2.1	17	11	163	0.50	1.6	3.1	1.11	-3.95
161114	1618	48.12	42.661833	13.226000	4.89	2.0	31	2	121	0.50	1.5	0.8	0.50	0.11
160906	2040	14.33	42.730667	13.128000	8.19	1.7	47	8	50	0.50	0.3	1.2	0.06	0.81
160824	1532	13.13	42.872500	13.218167	0.38	1.5	24	5	50	0.50	3.0	1.6	3.04	-2.61
161129	1221	41.95	42.706167	13.224500	7.88	1.3	24	0	71	0.50	2.0	2.2	1.38	1.26
161129	520	26.74	43.020000	13.080167	0.72	1.2	41	2	36	0.50	0.4	1.5	0.16	-1.05
161119	1759	40.68	42.915500	13.208000	6.78	1.1	34	7	68	0.50	0.8	1.2	0.40	0.54
161207	2256	9.46	42.575500	13.221667	0.32	1.1	23	7	128	0.50	0.7	1.6	0.50	-2.01
161127	1423	18.69	42.797333	13.151167	6.32	1.0	45	5	37	0.50	0.5	1.4	0.18	-0.51
170225	315	51.56	43.066500	13.057167	1.75	1.0	26	4	113	0.50	0.9	1.6	0.56	-0.81
170311	2243	8.09	42.988833	13.136667	0.32	0.9	16	7	83	0.50	1.8	1.6	1.57	-1.64
170716	321	46.12	42.761833	13.151167	0.32	0.9	26	5	100	0.50	0.7	0.8	1.19	-1.20
161129	1320	23.97	42.777000	13.096000	2.72	0.8	22	5	63	0.50	1.5	1.0	1.44	-0.02
170130	2236	44.63	42.825667	13.123167	7.46	0.7	37	6	36	0.50	1.1	1.2	0.50	-0.27
170108	555	30.42	42.991333	13.137833	0.32	0.6	34	6	65	0.50	0.5	1.1	0.32	-1.34
140108	1249	59.56	43.391333	12.495500	0.32	0.5	23	6	78	0.50	0.4	1.1	0.09	-1.57
140118	1237	3.57	43.385500	12.444500	0.32	0.2	27	1	60	0.50	1.1	0.5	0.39	-0.44
140411	2144	45.93	43.434833	12.517833	6.52	0.2	38	5	47	0.50	0.6	1.8	0.41	1.98
171103	1538	1.82	42.820167	13.108667	7.85	0.1	12	2	90	0.50	1.9	1.7	1.45	0.85
161027	811	41.32	42.998167	13.147167	5.66	1.9	50	6	35	0.49	0.8	1.5	0.85	2.37
161119	435	22.86	42.989667	13.227833	23.53	1.6	29	2	146	0.49	1.6	2.2	1.10	-1.95
161105	2103	24.99	43.035333	13.281000	12.22	1.5	19	9	159	0.49	2.2	2.8	1.02	1.86
170105	820	28.75	42.419333	13.208667	8.85	1.4	24	8	242	0.49	0.9	1.6	0.15	1.29
170113	232	51.13	42.739167	13.369333	10.60	1.4	26	18	109	0.49	0.7	2.3	0.15	0.40
161111	153	14.31	42.778000	13.100667	12.50	1.3	38	5	95	0.49	1.8	3.9	0.62	3.46
161209	1204	37.09	42.894333	13.196333	6.78	1.3	54	2	45	0.49	0.7	1.6	0.35	-0.43
120905	1704	19.43	43.766833	11.939667	10.50	1.1	22	12	108	0.49	0.7	1.6	0.03	0.13
161125	1235	13.64	43.070667	13.061833	0.32	1.1	23	4	136	0.49	1.7	0.7	0.52	-0.46
170116	631	59.68	43.037833	13.050167	1.50	1.1	25	4	84	0.49	1.2	0.9	1.05	-0.21
160902	2221	19.85	42.795667	13.262667	16.00	1.0	23	6	69	0.49	1.2	1.0	0.44	0.53
160904	134	55.26	42.755167	13.214333	0.35	1.0	29	6	60	0.49	1.5	1.3	0.38	-1.02
131226	2303	55.75	43.846500	12.095667	4.58	0.8	40	19	178	0.49	0.4	1.2	0.05	0.20
161115	2321	49.67	42.997333	13.032833	4.60	0.8	30	4	66	0.49	0.7	1.6	0.10	-0.14
161116	205	4.98	42.987167	13.163167	7.63	0.8	37	6	59	0.49	0.9	1.2	0.24	-0.10
161117	248	30.37	42.787167	13.132833	6.66	0.8	39	5	41	0.49	0.9	1.2	1.20	1.45
161121	1239	1.83	43.016667	13.087167	2.63	0.8	32	2	37	0.49	0.8	1.5	0.42	-0.89
161215	1821	11.56	42.875000	13.088000	6.22	0.6	16	5	104	0.49	0.8	1.4	0.08	0.18
170406	200	44.82	43.053333	13.049667	1.02	0.6	17	4	113	0.49	3.0	3.1	2.60	-2.09
140507	610	33.88	42.719667	13.052333	1.32	0.5	17	13	101	0.49	1.0	2.8	0.80	-2.16
170430	118	16.99	42.810833	13.185667	2.35	0.4	14	5	120	0.49	2.4	0.6	1.11	0.38
171103	1939	17.42	42.796833	13.201167	2.58	0.3	26	8	64	0.49	0.5	1.2	0.15	-0.66
140223	920	54.09	43.399833	12.501167	2.44	0.2	37	6	46	0.49	0.5	1.2	0.44	-1.21
150105	132	59.68	43.439500	12.676333	11.22	0.2	23	2	74	0.49	1.0	1.3	0.47	0.50
130422	351	26.71	44.004667	12.145500	39.35	3.6	23	25	98	0.48	0.8	1.1	0.10	-0.38
90806	404	2.36	43.507000	13.755500	0.32	2.1	63	13	237	0.48	2.1	1.3	1.79	-1.61
161102	1807	43.99	42.889333	13.274667	27.47	1.9	24	8	92	0.48	1.6	1.2	0.86	-0.24
161104	1053	33.36	42.931500	13.204500	4.00	1.9	42	8	37	0.48	0.6	2.1	0.22	-0.56
160825	353	28.37	42.749167	13.159167	0.82	1.8	27	7	72	0.48	1.2	0.8	1.10	-0.74
161102	410	24.48	42.799000	13.176500	6.00	1.8	47	6	42	0.48	0.8	1.1	0.23	0.30
161108	403	39.87	42.746667	13.175167	14.13	1.7	39	10	44	0.48	0.5	1.1	0.10	0.29
161229	429	57.61	42.827667	13.019000	3.44	1.5	29	7	91	0.48	0.7	1.4	0.08	0.57
160825	2235	37.02	42.713833	13.115333	0.32	1.4	25	9	90	0.48	1.2	0.9	0.35	-0.61
161212	1542	40.66	42.970333	13.114667	12.13	1.4	24	5	86	0.48	1.4	2.5	0.62	0.64
140105	2031	51.52	43.411500	12.475667	3.63	1.2	35	5	46	0.48	0.5	1.2	0.13	0.76
161117	1403	37.03	43.032667	13.094000	1.00	1.2	38	1	32	0.48	0.5	1.1	0.22	-0.49
161228	2214	2.66	42.967833	13.051333	1.97	1.2	52	1	50	0.48	0.3	1.3	0.07	-0.64
161112	723	7.37	43.062333	13.063000	5.75	1.1	29	3	53	0.48	1.7	1.0	0.66	-0.18
161204	2027	30.03	42.591500	13.396000	1.13	1.1	32	6	103	0.48	1.3	1.8	0.55	-1.08
161013	617	47.54	42.629500	13.265500	2.78	1.0	33	1	128	0.48	1.7	1.7	1.09	-1.09
161126	645	45.50	43.030167	13.076833	3.22	0.9	30	1	46	0.48	1.2	1.9	1.17	-2.55
161212	1718	22.56	42.964000	13.199500	21.08	0.9	24	5	151	0.48	1.2	1.5	0.19	0.82
170516	1321	32.93	42.767000	13.183333	3.78	0.9	18	7	62	0.48	1.1	1.3	0.31	-0.12
171023	59	18.92	42.934833	13.159667	3.82	0.8	17	4	91	0.48	0.5	1.5	0.11	1.11
140618	1155	5.62	42.774500	12.727000	6.03	0.7	22	13	156	0.48	0.6	1.4	0.06	-0.24
161201	43	14.56	42.932333	13.119333	4.38	0.7	44	6	38	0.48	0.9	1.4	0.47	-1.40
161222	2342	18.17	42.950833	13.166500	1.28	0.7	24	5	71	0.48	1.1	0.8	0.38	-0.07
161230	227	1.78	42.987167	13.096333	3.47	0.7	13	5	110	0.48	0.5	1.1	0.29	0.72
170502	649	17.22	42.855500	13.096167	7.82	0.6	22	3	102	0.48	0.8	1.5	0.35	0.43
170507	833	14.25	43.012500	13.080167	1.50	0.6	15	3	92	0.48	1.7	2.2	1.41	-2.69
130808	315	15.46	43.446667	13.098833	11.52	0.5	55	8	95	0.48	0.9	2.0	0.12	-0.27
141024	1637	46.56	43.342333	12.644333	5.00	0.5	30	7	59	0.48	0.7	1.6	0.69	-0.95
140127	1222	18.68	43.396333	12.488500	2.28	0.2	28	5	77	0.48	1.3	1.0	0.98	0.18
140326	2304	3.78	43.471500	12.390167	13.25	0.0	23	3	161	0.48	2.3	3.5	1.64	2.46
141005	1754	39.02	43.338667	12.534833	1.33	0.0	12	9	168	0.48	1.9	2.7	1.05	-1.98
130304	353	15.52	44.052833	11.561333	0.32	2.9	67	34	222	0.47	1.8	1.5	1.36	-1.98
160824	159	24.08	42.642000	13.240333	11.94	2.9	73	17	125	0.47	0.4	1.2	0.03	0.38
140426	238	44.85	42.642000	13.179500	5.91	2.2	49	12	127	0.47	0.4	1.1	0.04	0.06
150915	2148	26.74	43.167667	13.973500	6.50	1.9	50	17	222	0.47	1.4	2.8	0.21	-0.60
161026	2341	49.25	42.946667	13.079000	3.82	1.8	38	3	68	0.47	1.5	1.3	2.03	-0.81
161027	1721	15.09	43.102333	13.190667	3.58	1.8	39	2	117	0.47	0.9	1.2	0.26	-0.30
150508	1037	10.09	43.861333	12.108833	4.44	1.4	25	18	189	0.47	0.6	1.5	0.27	-0.11
161030	510	55.34	42.859333	13.252000	1.89	1.3	31	5	85	0.47	1.3	0.5	0.77	0.23
161108	1454	53.58	42.768667	13.176500	4.00	1.3	41	10	67	0.47	0.6	1.5	0.37	-1.45
161129	347	11.05	43.036167	13.119500	1.97	1.3	35	3	50	0.47	0.6	1.4	0.12	-0.59
161226	1109	39.38	42.864000	13.043167	4.41	1.3	32	4	71	0.47	1.2	0.7	0.52	-0.20
130911	2350	45.46	43.445333	13.135333	2.88	1.0	62	9	77	0.47	0.5	1.5	0.13	-1.14
160912	902	32.07	42.621000	13.373167	0.32	1.0	23	3	153	0.47	1.9	2.5	1.29	-1.93
170902	1714	27.59	43.093500	12.997167	4.57	1.0	16	4	146	0.47	2.5	1.7	1.77	1.35
160907	348	7.63	42.857667	13.256667	4.08	0.9	23	5	58	0.47	1.1	1.1	0.45	-0.62
130825	840	8.90	43.362667	12.696500	18.97	0.8	48	9	39	0.47	0.6	1.4	0.30	0.70
130927	758	6.98	43.604833	12.553167	14.66	0.8	44	11	85	0.47	0.6	1.3	0.10	-0.04
161222	403	2.48	42.870667	13.217000	0.75	0.8	25	3	68	0.47	1.1	0.5	0.37	-0.32
161226	833	44.53	42.574167	13.296833	0.33	0.8	29	7	108	0.47	0.5	1.5	0.22	-1.04
131227	2244	19.89	43.332333	12.522667	0.32	0.7	31	6	47	0.47	1.6	2.0	0.79	-2.84
161129	1129	12.83	42.995667	13.064000	4.57	0.6	29	5	50	0.47	1.2	2.0	0.73	-1.38
161224	448	39.95	43.034500	13.184167	11.88	0.6	23	7	128	0.47	3.0	2.2	1.43	1.34
130910	2257	15.44	43.466500	12.411167	22.41	0.5	28	2	46	0.47	1.2	3.0	0.87	2.34
140603	635	21.89	42.617667	12.945500	5.60	0.5	18	8	152	0.47	0.7	1.6	0.22	0.62
171121	2213	35.24	42.783833	13.159167	3.66	0.4	20	7	93	0.47	0.7	1.2	0.84	-0.70
161216	1654	33.49	43.022667	13.069833	3.19	0.3	20	2	64	0.47	1.4	1.5	1.12	-0.55
161119	442	2.96	43.045333	13.097500	0.32	0.2	16	1	134	0.47	1.4	0.9	0.32	-0.95
150104	2054	37.15	43.382833	12.532667	0.78	0.1	21	3	79	0.47	1.2	2.1	1.29	-2.33
140119	137	46.58	43.345833	12.527167	2.63	0.0	26	4	69	0.47	1.1	1.3	0.40	-0.50
140924	112	34.46	43.355500	12.555500	2.39	0.0	24	2	96	0.47	2.0	1.8	2.19	-1.03
141216	438	5.16	43.307000	12.565833	1.13	0.0	20	6	85	0.47	1.3	1.4	0.63	-1.31
150424	1728	9.14	44.221500	11.879667	20.00	2.6	50	8	101	0.46	2.2	3.9	0.51	1.22
170523	1347	33.62	44.209833	11.850500	22.50	2.6	44	7	84	0.46	2.9	1.4	0.58	0.36
161118	1133	11.07	42.823500	13.137500	6.94	2.0	38	2	65	0.46	1.0	1.3	0.29	-0.79
160825	1024	55.83	42.805833	13.013167	13.60	1.8	24	9	164	0.46	1.3	2.5	0.08	-0.70
140327	1821	16.88	42.794000	12.511833	10.53	1.6	44	21	127	0.46	0.7	3.5	0.18	2.17
161029	436	16.10	42.869833	13.212333	1.22	1.4	33	2	82	0.46	1.2	1.0	0.40	-0.42
161105	757	44.92	42.844500	13.205333	12.50	1.4	36	2	41	0.46	1.7	3.5	0.49	0.50
161112	116	17.60	42.656500	13.262167	8.16	1.4	29	1	54	0.46	1.2	1.1	0.43	0.42
161221	32	48.78	42.615000	13.074000	12.00	1.4	20	3	211	0.46	1.3	1.2	0.37	0.18
140802	1019	50.92	42.754333	12.742000	2.19	1.1	22	14	69	0.46	0.5	1.1	0.17	0.26
161015	2011	27.58	42.767000	13.293667	3.07	1.1	26	9	112	0.46	0.7	1.4	0.08	-0.36
160906	2337	34.64	42.651333	13.319500	0.63	1.0	31	3	54	0.46	1.1	1.1	0.40	-1.70
161228	648	30.81	42.679167	13.240500	1.28	1.0	30	3	82	0.46	0.7	1.2	0.31	-1.64
131117	1221	30.79	42.741667	12.741000	0.32	0.9	14	15	173	0.46	2.4	1.3	0.27	-1.21
160902	1455	23.91	42.841167	12.944167	10.50	0.9	22	14	151	0.46	1.4	2.8	0.87	1.79
161114	1750	19.58	42.739167	13.263667	10.82	0.9	34	9	61	0.46	0.7	1.9	0.25	-0.23
160902	1953	9.27	42.908333	13.148667	1.14	0.8	24	3	78	0.46	1.6	1.1	0.55	-0.70
160905	252	33.38	42.787167	13.194833	13.72	0.8	31	5	96	0.46	1.3	1.9	0.73	1.20
161214	1011	25.00	42.933667	13.217833	4.02	0.7	29	3	93	0.46	0.5	1.3	0.20	0.12
170719	1752	31.11	43.846500	12.495833	5.64	0.6	22	15	237	0.46	2.9	3.9	0.32	-1.58
140131	100	41.78	43.397667	12.441500	0.58	0.5	35	2	41	0.46	1.1	1.2	0.75	-0.98
140514	1213	35.00	43.663000	12.262333	3.03	0.5	28	2	171	0.46	1.0	1.6	0.38	-0.69
170701	226	48.72	43.058833	13.054833	4.85	0.5	22	4	55	0.46	1.1	1.5	0.79	-1.51
150923	425	41.52	43.642833	12.348833	6.32	0.4	23	6	149	0.46	0.9	1.6	0.17	-0.68
161120	233	54.73	43.042500	13.067000	3.74	0.4	21	2	98	0.46	2.6	2.6	0.77	-0.10
150919	218	7.64	43.606500	12.359667	3.88	0.0	16	7	112	0.46	2.0	2.3	1.79	0.28
161031	1529	39.63	42.861500	13.165167	7.85	3.0	61	2	35	0.45	1.5	1.6	2.21	0.08
150424	1534	37.81	44.203833	11.858833	20.66	2.9	38	8	100	0.45	2.5	2.0	2.67	1.73
160602	249	43.79	42.725667	12.004833	1.07	2.4	84	23	221	0.45	1.0	1.7	0.58	-1.40
161121	1924	13.30	42.778000	13.188000	16.75	1.8	42	8	47	0.45	1.4	1.4	0.80	0.35
161027	1740	47.21	42.957667	13.143500	20.94	1.7	32	6	40	0.45	0.6	1.6	0.13	-0.64
161101	223	47.89	42.768667	13.225833	13.94	1.6	16	10	106	0.45	2.0	2.2	0.47	0.63
160920	1513	11.13	43.909833	13.283500	3.99	1.3	40	23	232	0.45	2.2	2.6	0.11	-0.65
161106	2109	22.21	42.922167	13.150333	6.72	1.3	33	8	54	0.45	0.5	1.1	0.19	-0.61
161113	405	46.88	42.923833	13.138833	8.57	1.3	55	8	35	0.45	0.8	2.0	0.45	1.61
160530	2028	23.44	42.732000	11.986833	11.36	1.2	18	23	254	0.45	2.3	4.2	0.04	1.37
161119	1654	27.00	42.729833	13.279667	9.69	1.1	37	3	78	0.45	1.2	0.8	1.05	-0.66
141017	205	26.46	43.210000	12.638167	1.60	0.9	49	3	92	0.45	0.7	1.7	0.12	-1.05
161029	115	26.64	43.034500	13.046833	2.47	0.9	28	3	87	0.45	1.4	1.2	1.12	-0.77
160908	435	45.79	42.987667	13.054167	6.08	0.8	22	3	92	0.45	0.9	1.4	0.52	-1.18
161125	1117	5.48	42.985500	13.202500	6.38	0.8	35	3	44	0.45	0.6	1.5	0.15	-0.95
161219	2057	45.19	42.851333	13.268667	0.32	0.8	23	7	126	0.45	2.2	1.0	0.63	-0.87
161223	444	55.53	42.851333	13.196167	4.82	0.8	31	1	126	0.45	1.0	2.2	0.07	-1.46
161121	309	13.40	42.555667	13.273833	7.64	0.6	32	7	70	0.45	2.5	1.8	1.95	-1.19
161130	552	21.46	42.773667	13.204000	2.57	0.6	29	8	68	0.45	1.0	2.2	0.64	-1.78
161108	1416	7.62	42.725667	13.282000	6.69	0.5	23	4	86	0.45	1.1	0.8	0.87	-0.51
130814	350	52.86	43.358833	12.574167	14.27	0.2	52	1	32	0.45	1.3	1.5	0.61	0.98
170215	1538	13.41	42.987667	13.079667	1.89	0.1	19	4	44	0.45	1.7	2.1	3.08	-4.43
140106	823	30.44	43.388000	12.543167	1.07	0.0	22	3	73	0.45	1.8	2.1	0.83	-3.15
140121	1149	57.14	43.428500	12.491667	3.03	0.0	20	6	96	0.45	1.3	1.3	0.91	-0.21
130826	143	6.24	44.068000	12.205667	40.25	3.2	46	23	115	0.44	0.9	1.3	0.14	0.04
130306	212	43.38	44.063833	11.566833	3.69	3.0	75	34	222	0.44	1.5	2.0	0.50	0.14
160521	1429	37.77	44.287333	11.491833	19.19	2.6	40	22	234	0.44	1.2	0.8	0.79	-0.22
160827	1822	11.43	42.614667	13.308333	16.21	1.9	24	3	128	0.44	0.7	1.3	0.21	0.57
161105	1909	47.55	42.749167	13.167167	7.35	1.8	34	7	41	0.44	2.8	2.6	2.23	-2.28
160907	1429	54.14	42.747500	13.372833	3.50	1.5	17	8	111	0.44	2.4	3.4	0.90	-1.28
160908	645	34.52	42.795667	13.129333	4.66	1.4	25	4	73	0.44	0.8	1.5	0.20	0.15
160925	1011	27.61	43.144500	12.638000	24.96	1.3	19	11	178	0.44	2.8	2.8	0.71	1.61
130719	1012	9.40	42.562333	13.198167	2.39	1.2	11	14	211	0.44	1.9	3.4	1.83	-3.10
161012	2340	20.68	43.237333	11.572000	1.46	1.1	36	34	191	0.44	2.2	4.0	1.49	-4.70
161215	1730	8.10	42.745000	13.174000	9.85	1.1	44	5	41	0.44	1.1	1.8	0.26	0.77
161128	757	14.88	43.026833	13.075667	3.25	1.0	41	1	37	0.44	0.7	1.5	0.45	-1.85
161203	304	16.45	42.887167	13.232667	11.11	1.0	35	4	86	0.44	0.9	1.3	0.16	0.42
161211	119	52.63	42.891833	13.173333	2.75	1.0	40	3	30	0.44	0.8	1.5	0.11	0.19
161107	2022	55.44	42.942500	13.122833	6.28	0.9	31	6	43	0.44	0.8	1.2	0.09	0.16
161127	117	47.92	42.755167	13.167167	4.00	0.9	32	5	56	0.44	0.7	1.6	0.41	-1.52
161229	1353	37.71	42.967000	13.042167	9.32	0.9	21	1	52	0.44	1.2	3.9	0.74	-3.80
161231	114	28.41	42.680833	13.198000	3.35	0.8	25	3	60	0.44	1.8	1.2	1.34	-0.25
161130	1840	59.50	42.708333	13.167667	8.36	0.7	39	4	51	0.44	1.8	0.5	0.20	-0.11
170218	239	24.48	43.043667	13.029500	2.38	0.7	27	2	57	0.44	0.9	2.0	0.28	-0.74
170210	120	54.88	43.025500	13.085333	0.36	0.6	21	1	74	0.44	1.3	2.1	0.96	-1.88
170403	2057	25.84	43.077500	13.048000	4.57	0.5	26	4	42	0.44	0.9	1.2	0.97	-1.44
160202	1455	44.03	43.631833	12.163500	3.00	0.4	17	6	168	0.44	1.1	1.8	0.82	-1.67
140207	957	32.00	43.598833	12.556667	0.78	0.3	19	7	223	0.44	1.7	1.7	1.63	-1.49
131229	655	36.68	43.401500	12.504667	0.32	0.2	24	6	72	0.44	1.0	1.5	0.44	-1.62
160421	1927	44.47	42.305500	12.819167	8.50	1.8	46	38	258	0.43	1.1	3.6	0.54	-1.80
170618	724	57.92	42.709500	13.512667	19.00	1.8	29	12	150	0.43	0.8	2.0	0.47	-1.37
161113	1044	16.16	42.753500	13.117833	0.94	1.6	25	3	104	0.43	2.0	1.3	1.13	-0.32
161107	1626	5.81	42.813333	12.906333	24.69	1.5	26	3	70	0.43	2.7	3.2	1.03	1.62
140207	2206	49.98	42.376333	13.320333	8.38	1.4	20	19	279	0.43	1.5	2.0	0.95	1.52
170412	446	43.58	42.997333	12.960167	2.69	1.4	50	5	52	0.43	0.5	2.3	0.35	-1.66
170724	318	47.14	42.817500	13.215667	7.78	1.3	36	5	68	0.43	0.8	1.3	0.44	0.24
161107	1007	53.82	42.907000	13.195333	1.82	1.2	38	6	57	0.43	1.4	1.4	2.12	-2.03
130924	508	33.78	42.751000	12.681167	7.10	1.1	47	11	93	0.43	1.1	2.6	0.85	0.90
161104	1647	36.05	42.896000	13.158333	0.32	1.1	26	5	63	0.43	1.5	1.0	3.89	-2.92
161122	206	59.91	42.656500	13.147500	17.41	1.1	25	3	128	0.43	1.3	1.3	1.20	0.32
160913	1716	8.96	42.875000	13.230833	6.75	1.0	33	5	44	0.43	0.3	2.0	0.09	1.35
161110	2115	46.81	42.771167	13.092500	8.94	1.0	26	4	49	0.43	0.8	2.1	0.14	-1.54
161126	1914	4.84	42.799833	13.161500	8.53	1.0	38	5	63	0.43	1.0	1.3	0.68	0.48
161216	1129	19.54	42.729833	13.180833	0.32	1.0	31	5	74	0.43	0.8	1.2	0.06	-1.17
170214	1127	44.81	42.606667	13.258500	8.69	1.0	26	4	132	0.43	1.5	1.1	1.58	-1.48
160918	355	57.85	42.872500	13.169833	2.97	0.9	21	5	110	0.43	2.4	0.5	2.57	0.21
161029	125	30.50	42.933167	13.090500	2.19	0.9	31	5	67	0.43	2.1	2.2	1.70	-1.87
161227	1630	3.06	43.047000	13.020167	0.85	0.9	38	2	37	0.43	1.5	1.9	1.65	-2.06
170411	1509	51.96	43.046667	13.160500	0.96	0.9	26	6	77	0.43	1.8	0.9	0.84	-0.39
170702	649	27.75	42.828500	13.137500	2.66	0.9	40	2	71	0.43	0.3	1.2	0.07	-1.08
161011	1322	3.83	42.822167	13.182833	7.96	0.8	22	4	73	0.43	1.2	1.4	0.65	0.74
170214	17	39.37	42.789667	13.198333	5.32	0.8	28	8	51	0.43	0.7	1.5	0.28	0.58
130831	22	45.96	43.174500	13.258667	10.66	0.7	33	7	90	0.43	0.7	2.4	0.17	-2.22
150223	350	13.05	43.754167	12.151333	4.75	0.7	20	14	150	0.43	1.9	1.7	1.51	0.44
130811	210	4.27	43.443667	13.143500	8.60	0.6	45	9	96	0.43	0.7	1.6	0.33	-0.04
141214	1124	10.41	43.303167	12.556000	3.89	0.6	33	5	46	0.43	0.8	1.3	0.57	-0.86
170208	1749	44.92	42.985500	13.035167	5.85	0.6	26	3	64	0.43	1.0	2.9	0.56	-0.68
170628	2218	25.88	43.005667	13.104500	0.32	0.6	21	4	49	0.43	1.0	1.3	0.54	-1.02
130720	302	41.07	43.345833	12.513333	9.60	0.5	29	5	48	0.43	1.0	1.1	0.84	-0.12
140312	240	55.75	43.393833	12.483833	0.32	0.5	52	4	39	0.43	0.4	1.0	0.22	-1.21
170110	1407	1.51	42.951667	13.185000	10.16	0.5	31	4	43	0.43	1.2	3.0	1.52	3.12
161020	2230	55.30	42.747500	13.184333	3.00	0.4	29	6	65	0.43	0.5	1.1	0.18	-0.59
140104	1247	4.72	43.595500	12.361000	3.16	0.3	21	11	114	0.43	0.6	1.5	0.08	-0.94
140515	2321	51.63	43.661333	12.256500	2.72	0.3	26	2	213	0.43	1.3	2.0	0.76	-0.33
161009	14	19.94	42.767000	13.208667	4.19	0.3	15	7	112	0.43	2.3	1.2	1.44	-0.38
140514	901	52.43	43.334000	12.545833	3.00	0.2	26	4	67	0.43	0.5	1.8	0.26	-1.13
160224	44	46.04	43.599667	12.217667	2.50	0.2	22	6	102	0.43	2.0	1.1	1.64	0.02
161024	344	57.63	42.808333	13.237500	5.63	0.2	23	7	89	0.43	1.3	1.9	1.11	0.41
130913	623	22.56	43.411500	12.540667	14.10	0.1	37	5	30	0.43	1.0	2.4	0.80	2.88
130916	149	57.70	43.379500	12.618667	6.91	0.1	40	4	37	0.43	0.8	1.6	0.87	-0.76
141112	835	40.98	43.463000	12.508833	6.32	0.1	28	3	49	0.43	0.5	1.7	0.12	1.65
141224	1524	31.46	43.302667	12.565833	0.32	0.0	27	6	62	0.43	1.0	1.1	1.47	-1.36
161103	1732	45.54	42.680000	13.336833	40.57	3.0	32	2	62	0.42	2.4	2.1	0.79	0.45
130619	324	49.15	42.170500	13.438833	0.32	2.3	32	52	290	0.42	2.4	0.9	1.37	-0.79
160820	2147	29.05	43.150833	14.040333	0.32	2.2	89	23	233	0.42	1.6	1.9	1.21	-1.99
161031	2313	10.56	42.701167	13.278500	10.13	1.9	39	4	56	0.42	1.7	2.0	0.82	0.80
150702	424	10.51	42.477500	13.177833	6.47	1.8	25	18	193	0.42	0.4	1.1	0.06	-0.29
161027	1846	46.92	42.868167	13.169833	1.25	1.8	55	2	34	0.42	0.8	1.3	1.14	-2.11
161105	2156	14.91	42.701167	13.322000	0.32	1.6	29	7	62	0.42	1.4	1.1	0.79	-1.09
161028	357	6.65	42.844500	13.113333	3.03	1.4	18	1	98	0.42	1.6	0.9	0.60	0.59
161116	2043	17.70	43.042500	13.099333	0.86	1.4	32	1	54	0.42	0.7	2.6	0.26	-1.77
161114	2145	45.89	42.681667	13.193333	0.32	1.3	18	14	273	0.42	2.2	2.6	0.94	-2.72
170122	628	50.34	42.544167	13.267333	8.35	1.3	29	6	77	0.42	0.7	1.1	0.27	0.33
140330	2255	43.94	42.655500	12.734333	9.00	1.2	19	9	85	0.42	0.5	1.2	0.21	0.64
161104	607	53.88	43.311667	13.052167	17.52	1.2	19	4	82	0.42	1.0	1.5	0.08	0.59
170227	2059	53.91	42.607500	13.295167	0.32	1.2	24	3	112	0.42	1.7	1.1	0.97	-0.84
161108	845	44.53	42.767000	13.198333	6.44	1.1	29	8	98	0.42	0.7	1.3	0.18	0.29
161209	1610	34.01	42.871167	13.104833	13.46	1.1	17	4	118	0.42	2.6	2.6	1.42	-1.34
161219	1303	51.28	42.580500	13.276667	6.66	1.1	21	9	124	0.42	0.5	1.7	0.17	1.08
161110	734	52.83	42.940833	13.061667	6.94	1.0	27	3	74	0.42	1.1	1.0	0.57	-0.44
161129	701	0.25	43.052167	13.094167	9.41	1.0	28	2	68	0.42	1.3	2.8	0.90	2.36
161221	818	59.29	43.048833	13.036333	0.32	1.0	20	4	66	0.42	2.6	1.9	0.23	-2.65
140307	2146	36.49	42.783833	12.741833	3.00	0.9	30	14	102	0.42	0.6	2.1	0.09	-0.98
160501	324	51.51	44.039333	11.614333	18.57	0.9	20	24	169	0.42	2.4	1.9	0.34	0.73
160830	513	54.40	42.646667	13.212167	5.27	0.9	16	3	124	0.42	1.3	1.7	1.14	1.76
161111	151	23.98	42.988833	13.075500	0.32	0.9	35	4	58	0.42	1.1	2.2	0.75	-1.83
161228	1058	6.27	42.629500	13.326333	0.32	0.9	35	1	67	0.42	0.8	0.7	0.54	-1.03
160921	1005	11.87	42.861500	13.245833	4.10	0.8	18	5	100	0.42	1.5	1.1	0.23	-0.58
161214	830	57.03	42.822667	13.265167	5.91	0.7	31	7	62	0.42	2.6	2.4	3.44	-2.82
161230	1926	20.22	43.055500	13.088333	2.82	0.7	17	2	90	0.42	1.4	1.5	0.42	-0.76
130901	433	4.36	43.116333	12.683833	23.63	0.6	35	21	93	0.42	0.7	1.5	0.11	0.25
160828	204	42.29	42.876667	13.116833	2.03	0.5	20	7	118	0.42	0.8	3.8	0.19	-1.81
171220	137	13.58	42.732333	13.179833	5.41	0.5	12	12	105	0.42	0.4	1.4	0.18	-1.03
130825	2300	15.32	43.109500	12.875833	11.47	0.4	42	7	58	0.42	0.6	1.2	0.31	-0.14
140415	1802	7.77	43.426000	12.525500	3.97	0.4	29	6	39	0.42	0.7	1.1	0.46	0.02
160923	2214	31.83	42.618500	13.302167	2.53	0.4	17	3	222	0.42	1.6	0.8	1.92	0.18
161020	320	17.82	42.695167	13.226667	4.13	0.4	22	1	81	0.42	1.1	0.7	0.35	-0.28
140128	2325	43.03	43.166833	12.795833	3.00	0.3	22	12	67	0.42	1.1	2.4	0.88	-2.22
130831	2303	42.77	42.986333	13.080167	11.22	0.2	43	4	38	0.42	0.7	1.9	0.19	0.19
140728	340	56.07	42.676667	13.209500	6.53	0.2	16	12	123	0.42	0.3	1.2	0.01	0.07
170705	1130	39.67	42.934833	13.110000	2.35	0.2	17	7	110	0.42	2.5	3.0	1.60	-0.58
130923	1750	33.61	42.671667	13.363167	5.47	0.1	12	5	121	0.42	1.9	1.7	0.74	0.55
171228	152	58.97	42.826833	13.256000	11.32	2.3	43	23	36	0.41	0.4	1.3	0.02	0.15
100630	206	15.13	44.324167	11.949167	8.96	2.1	44	59	288	0.41	2.4	2.9	1.77	0.69
161105	1146	46.20	42.661000	13.286833	6.61	2.1	32	3	49	0.41	0.9	1.7	0.42	-0.59
140826	130	19.92	43.494667	13.844333	5.86	1.9	29	21	277	0.41	1.4	2.7	0.20	0.62
130721	150	56.68	43.528000	13.752333	5.57	1.7	67	12	257	0.41	1.6	1.8	0.74	0.67
161203	345	50.46	42.853000	13.121500	7.72	1.7	59	2	34	0.41	0.8	1.3	0.31	0.38
160508	1711	18.93	43.892500	11.642500	2.97	1.6	47	16	151	0.41	1.5	1.6	0.58	-0.52
160826	1412	49.86	42.729833	13.191167	3.63	1.5	26	4	102	0.41	0.5	1.1	0.07	-0.17
161114	1448	8.03	42.659000	13.181833	9.32	1.5	40	6	71	0.41	1.0	2.0	1.40	-3.45
161205	31	57.72	42.437000	13.232667	8.10	1.5	33	5	232	0.41	0.6	1.4	0.07	1.10
140208	247	49.44	42.412500	13.266833	5.91	1.4	20	18	269	0.41	1.1	1.9	0.61	1.27
161101	2011	40.89	42.886833	13.158333	7.66	1.4	29	11	48	0.41	0.5	1.6	0.17	0.49
140419	524	23.72	43.110333	13.458333	3.75	1.3	38	5	152	0.41	1.3	3.6	0.62	-2.87
161130	931	54.89	43.020000	13.079000	6.32	1.3	49	2	36	0.41	0.8	1.2	0.45	0.39
161214	2036	28.95	42.999000	13.084833	3.22	1.3	51	4	41	0.41	0.4	1.1	0.06	-0.79
140625	1115	48.12	42.940833	12.567167	5.94	1.2	23	14	149	0.41	0.5	1.3	0.03	0.15
161121	656	41.09	42.645500	13.139333	13.82	1.2	27	3	136	0.41	1.6	1.3	0.44	0.22
130703	2013	52.47	43.458333	13.129000	13.58	0.9	18	15	181	0.41	1.3	2.5	0.54	0.12
140425	826	35.63	42.647167	13.180667	5.00	0.9	28	12	148	0.41	0.4	1.1	0.15	-0.37
160911	1857	57.76	42.741667	13.292333	11.07	0.9	21	2	132	0.41	1.5	1.8	1.76	0.83
161007	526	13.03	42.848833	13.149000	11.16	0.9	22	3	80	0.41	2.9	2.1	3.13	0.58
161129	433	27.54	43.025500	13.080833	3.36	0.9	25	1	38	0.41	1.1	1.1	1.14	-1.14
150922	46	17.77	43.631000	12.340833	2.00	0.8	41	7	125	0.41	0.5	1.2	0.20	-0.78
160417	2234	26.65	42.783833	13.150000	6.75	0.8	26	6	68	0.41	0.6	1.4	0.25	-0.58
161225	2057	10.52	42.965667	13.123333	9.21	0.8	30	8	117	0.41	1.0	1.6	0.42	1.11
130719	2110	36.39	43.179500	12.732167	8.47	0.7	45	7	72	0.41	0.6	1.5	0.29	-1.13
130829	1329	34.11	43.371000	12.568833	9.57	0.6	44	0	30	0.41	0.7	1.1	0.16	-0.48
161209	2203	5.05	43.025167	13.073333	5.88	0.6	23	2	43	0.41	1.0	4.4	0.74	-3.44
140109	517	51.72	43.400667	12.510500	0.32	0.5	16	8	114	0.41	0.7	1.3	0.12	-1.14
140421	408	19.38	42.648833	13.049833	5.94	0.5	20	21	138	0.41	0.3	1.4	0.03	0.03
150930	1029	9.16	43.645333	12.333667	2.94	0.5	21	8	154	0.41	0.8	1.4	0.14	-0.31
130815	631	18.55	43.623000	12.139833	3.99	0.4	32	6	126	0.41	0.7	1.4	0.33	-0.99
140411	1327	36.58	43.453833	12.446167	0.32	0.4	27	3	112	0.41	1.3	0.8	0.33	-0.42
141015	2247	11.16	43.210000	12.648667	2.57	0.4	39	3	78	0.41	0.7	1.3	0.19	-0.59
161025	1826	18.65	42.809167	13.101833	6.60	0.4	20	3	68	0.41	1.2	1.3	0.45	1.33
161117	1935	15.23	43.061500	13.095333	2.03	0.4	19	3	89	0.41	0.6	1.1	0.13	-0.23
161211	36	20.58	42.751833	13.077500	6.88	0.4	29	5	98	0.41	1.1	1.1	0.98	1.07
130915	620	28.56	43.355500	12.569500	3.58	0.3	45	2	33	0.41	0.6	1.9	0.45	-1.88
140830	2043	38.10	42.779667	12.787833	15.78	0.2	21	27	192	0.41	0.9	2.6	0.29	0.90
150920	2032	7.99	43.625000	12.345500	4.07	0.2	21	9	130	0.41	0.7	1.6	0.10	-1.14
161030	2027	18.71	42.828500	13.105333	4.35	2.6	54	7	53	0.40	0.7	2.1	0.62	-1.43
160601	205	29.63	42.708333	11.923000	5.99	1.8	50	28	261	0.40	1.8	2.6	0.88	1.34
161027	717	38.45	42.737500	13.217667	8.07	1.8	21	13	51	0.40	0.6	1.4	0.10	0.66
161105	2123	40.62	42.889333	13.120333	4.60	1.6	45	6	53	0.40	0.8	1.3	0.08	0.33
161106	826	21.78	42.801500	13.173000	10.00	1.6	26	6	84	0.40	1.5	0.7	0.67	0.23
170214	2339	24.90	42.865667	13.100667	7.44	1.6	29	4	48	0.40	0.8	0.8	1.19	-0.74
150302	7	59.24	43.844833	11.976333	8.96	1.5	70	12	71	0.40	0.6	1.4	0.14	0.76
161204	438	24.53	43.076667	12.984333	26.97	1.5	26	3	207	0.40	1.6	1.2	0.85	0.71
161220	658	48.94	42.740833	13.052333	0.35	1.5	22	1	156	0.40	1.3	1.5	0.22	-2.18
170525	315	29.94	43.061500	13.045667	4.50	1.5	31	3	54	0.40	0.5	1.2	0.18	-0.80
160609	1054	22.02	42.715833	11.983667	5.02	1.4	24	24	256	0.40	2.1	3.4	0.21	-1.22
160827	334	45.76	42.749167	13.216667	16.53	1.4	27	5	75	0.40	0.7	1.1	0.36	0.65
161105	1735	34.63	42.774500	13.129333	2.25	1.4	27	7	78	0.40	0.5	1.3	0.18	-1.37
161120	217	8.26	42.765333	13.119000	30.10	1.4	28	6	56	0.40	0.9	1.1	0.15	0.30
110614	2235	40.76	42.727667	11.956000	1.14	1.3	24	24	313	0.40	2.9	3.7	1.49	-4.54
130725	110	34.31	43.534000	13.792000	6.50	1.3	38	15	265	0.40	2.1	2.3	0.84	2.10
160602	1451	20.72	42.695667	11.956500	9.77	1.3	40	27	304	0.40	2.9	3.9	1.03	2.69
161222	1827	39.44	42.788833	13.204000	0.72	1.3	31	8	183	0.40	1.9	0.9	1.60	-0.61
160831	1147	37.53	42.648833	13.228833	8.57	1.2	24	2	121	0.40	0.9	1.5	0.14	0.50
161107	940	1.42	42.830167	13.210000	7.00	1.2	33	3	72	0.40	0.9	1.5	0.81	0.96
161110	1039	54.20	42.823500	13.086833	7.82	1.2	41	9	61	0.40	1.1	1.6	1.14	-0.34
121113	344	50.82	43.093833	14.080333	20.27	1.1	26	39	283	0.40	2.7	4.8	0.28	2.01
140806	1819	58.04	42.514667	13.213500	10.91	1.1	23	16	223	0.40	0.9	1.5	0.62	0.42
160905	354	59.55	42.851333	13.217000	7.47	1.1	26	3	49	0.40	1.1	1.4	0.64	-0.48
161216	248	20.25	42.968667	13.072000	10.00	1.1	26	2	44	0.40	1.5	1.5	0.78	-1.37
170109	2246	18.87	42.754333	13.139667	3.32	1.1	30	3	63	0.40	1.6	2.1	0.90	-1.49
161217	725	49.11	42.906167	13.157167	4.50	1.0	23	6	83	0.40	2.5	1.3	1.73	0.44
160903	745	28.01	42.614667	13.239667	6.71	0.8	22	4	143	0.40	0.7	1.5	0.25	0.80
160914	245	0.99	42.689333	13.182000	11.07	0.8	22	4	113	0.40	2.1	2.2	1.32	1.25
161205	1135	13.07	42.870667	13.112167	0.32	0.8	25	4	49	0.40	1.5	0.9	1.63	-0.98
160919	1301	1.74	42.796500	13.116667	1.19	0.7	28	4	56	0.40	0.6	1.5	0.18	-0.81
130726	509	1.13	43.548333	12.134500	6.19	0.6	44	5	106	0.40	1.1	1.9	0.63	-0.85
131002	2247	23.85	43.208667	12.725667	16.08	0.6	47	7	52	0.40	0.7	1.9	0.15	0.11
141208	1239	7.09	43.303500	12.583167	3.00	0.6	31	7	60	0.40	1.6	1.9	2.33	-2.72
161203	1152	53.20	42.986333	13.195500	1.66	0.6	19	3	134	0.40	1.3	1.1	1.11	-0.42
170109	1728	45.24	42.940833	13.140000	6.66	0.6	34	5	39	0.40	1.1	1.2	0.54	-0.56
170110	2104	41.95	42.867333	13.063833	5.19	0.6	23	4	42	0.40	2.3	2.4	1.63	-2.01
161215	112	4.10	42.965167	13.028167	3.19	0.5	19	8	108	0.40	1.7	2.6	0.52	-2.14
161217	823	19.42	42.958500	13.158500	8.07	0.5	25	6	44	0.40	0.5	1.3	0.08	-0.09
131106	302	2.25	43.367667	13.056333	0.82	0.4	25	6	116	0.40	0.7	1.2	0.25	-0.99
161206	622	45.81	42.800667	13.207500	2.00	0.4	25	6	52	0.40	0.6	1.4	0.10	-0.66
170323	2325	43.61	43.018333	13.027167	2.97	0.4	30	5	61	0.40	0.3	1.0	0.14	1.24
170518	2209	25.34	42.707833	13.255500	6.94	0.4	26	6	93	0.40	1.2	1.2	1.50	-0.68
171117	1553	55.54	43.079167	13.082667	2.28	0.4	18	10	73	0.40	0.5	1.4	0.17	-0.66
130822	323	10.36	42.914667	13.077833	7.25	0.3	34	6	68	0.40	0.7	2.3	0.12	-1.70
130914	204	25.88	43.459667	13.128500	3.35	0.3	49	11	87	0.40	0.5	1.2	0.09	-0.85
101001	604	26.60	43.701833	13.410167	3.28	2.2	87	14	196	0.39	1.3	1.3	0.32	0.23
160831	138	57.49	42.700333	13.236000	7.53	1.8	44	1	70	0.39	0.5	1.6	0.21	1.19
160909	1702	0.57	42.783000	13.120167	2.78	1.8	48	6	78	0.39	0.4	1.6	0.21	-1.21
121011	1955	53.78	44.014833	11.809667	18.00	1.6	48	13	181	0.39	2.3	2.6	1.09	0.84
130724	1927	40.44	43.484500	13.821000	4.99	1.6	36	19	248	0.39	1.7	2.2	0.37	-0.26
161027	1523	39.81	42.864000	13.124833	4.00	1.3	37	5	66	0.39	0.8	1.4	0.20	-0.26
161105	1219	7.40	42.805833	13.126000	11.78	1.3	30	3	75	0.39	1.0	1.7	0.29	0.48
161115	914	13.67	42.849167	13.141500	5.14	1.3	17	4	109	0.39	2.4	1.1	2.22	-0.72
140528	257	43.82	43.680667	13.595667	0.32	1.2	30	10	259	0.39	1.3	1.0	0.56	-1.13
161109	1053	2.98	43.026833	13.053667	5.44	1.2	29	3	94	0.39	1.8	0.9	1.13	-0.09
161127	1232	15.14	42.751833	13.106333	13.82	1.2	19	5	66	0.39	1.3	1.2	0.59	-0.38
130915	418	25.32	43.019167	12.858667	27.91	1.1	26	20	156	0.39	1.6	2.7	1.07	1.80
161028	404	54.40	43.029333	13.136833	9.25	1.1	28	4	100	0.39	1.2	2.7	0.42	0.92
170120	2007	52.35	42.585500	13.316833	0.32	1.1	29	5	109	0.39	1.1	1.7	0.90	-1.47
171207	735	37.03	43.013333	12.947500	22.66	1.1	25	4	84	0.39	1.7	1.0	1.36	-0.37
160907	1827	22.31	42.803167	13.238667	2.22	0.9	25	7	103	0.39	1.4	0.9	1.12	-0.30
160926	1223	57.89	42.742500	13.122333	6.94	0.9	18	9	231	0.39	2.2	1.5	1.54	-1.29
161107	1533	28.30	42.543000	13.235833	4.86	0.9	20	4	88	0.39	1.1	1.9	0.54	1.32
161218	1704	24.30	42.671667	13.212833	4.28	0.9	25	3	124	0.39	1.1	1.0	0.53	-0.39
170213	1600	25.68	42.984667	13.035167	7.10	0.9	34	3	54	0.39	1.4	1.0	1.06	-0.13
130808	2018	42.15	43.448667	13.131833	5.57	0.8	65	10	43	0.39	0.7	1.1	0.62	-1.22
130811	1112	48.87	43.457167	13.144667	8.00	0.8	45	10	94	0.39	0.8	1.7	0.26	0.43
170310	1234	47.76	42.981667	13.196000	0.36	0.8	31	8	85	0.39	0.7	1.1	0.96	-1.35
170108	1655	29.09	42.945333	12.934333	0.89	0.7	29	7	123	0.39	1.6	1.8	0.50	-0.92
150920	2047	11.92	43.636833	12.330167	0.44	0.6	28	7	144	0.39	1.2	1.5	1.46	-2.11
160918	148	21.05	42.675833	13.285167	6.91	0.6	14	3	107	0.39	2.5	1.3	1.50	0.89
170625	317	56.61	43.010000	13.075500	2.32	0.6	28	3	66	0.39	0.9	1.6	1.13	-2.38
131127	20	43.63	43.351667	12.526000	3.25	0.5	30	4	45	0.39	0.9	1.8	0.39	-1.16
170105	1650	20.56	42.977833	13.199000	0.32	0.5	16	7	120	0.39	1.6	0.7	1.01	-0.50
161006	2354	58.26	42.874167	13.273500	8.47	0.4	16	7	139	0.39	1.7	2.1	0.41	0.49
170101	229	5.00	43.053333	13.086667	0.64	0.4	28	2	70	0.39	1.0	3.1	1.07	-3.96
150625	2305	36.30	43.622500	12.347833	2.78	0.3	32	7	120	0.39	1.2	1.0	0.13	-0.27
131106	2310	10.19	42.865667	13.011000	3.35	0.2	14	9	198	0.39	0.7	1.2	0.15	-0.18
140505	343	43.29	43.329667	12.559833	4.16	0.1	29	5	61	0.39	0.7	1.1	0.15	-1.02
141205	4	8.81	43.314500	12.564500	0.69	0.0	20	6	59	0.39	1.0	1.9	0.45	-1.23
160824	200	1.09	42.641667	13.255833	4.14	2.7	86	17	123	0.38	0.5	1.7	0.27	-1.37
161121	256	57.27	43.263000	13.078167	27.60	2.7	37	8	118	0.38	1.9	1.0	1.02	-0.35
110524	2022	25.55	43.876833	12.025000	4.02	2.2	27	21	221	0.38	2.1	3.7	1.53	-2.04
160824	2035	49.81	42.604167	13.217167	1.22	2.0	28	7	149	0.38	1.2	0.8	0.69	-0.10
150101	703	24.61	43.998833	11.934333	20.00	1.9	58	13	106	0.38	1.4	0.9	0.64	0.28
160911	1149	15.71	42.780000	13.129833	2.14	1.9	53	6	33	0.38	0.4	1.7	0.15	-1.84
161027	539	36.01	43.016333	13.072667	2.52	1.9	50	6	50	0.38	0.8	1.2	0.29	-1.27
161103	2237	57.09	42.749167	13.194833	18.60	1.6	23	6	83	0.38	2.2	3.3	0.11	-0.45
150512	2309	50.20	44.152000	11.806333	9.08	1.5	24	16	135	0.38	1.4	4.7	0.18	-1.45
160825	42	46.34	42.745000	13.133833	9.78	1.5	48	9	72	0.38	2.8	1.7	1.30	1.35
160902	331	22.75	42.770333	13.224667	1.00	1.4	42	6	89	0.38	0.5	1.5	0.12	-0.96
161108	1435	44.20	42.715500	13.277333	6.69	1.3	26	5	73	0.38	1.4	0.9	0.68	-0.07
161110	22	43.25	42.981333	12.997167	6.07	1.3	33	8	76	0.38	1.1	4.3	0.23	-1.57
140428	1701	39.36	43.540667	13.730333	0.94	1.2	44	10	255	0.38	1.9	1.5	0.42	-1.19
170103	559	19.13	42.909500	13.220667	7.91	1.1	30	2	109	0.38	1.1	1.4	0.31	-1.69
161109	2325	17.80	42.502000	13.345000	0.32	1.0	16	11	217	0.38	1.4	2.2	0.80	-3.24
161116	2209	3.51	42.893500	13.008667	0.32	0.9	25	1	71	0.38	1.8	2.9	0.22	-2.82
161128	1646	14.19	42.620167	13.280333	5.94	0.9	16	5	100	0.38	0.6	2.4	0.04	-0.38
161231	512	29.08	42.574500	13.277833	7.03	0.9	26	7	86	0.38	1.2	1.6	0.63	-0.13
170116	51	21.45	43.018333	13.062833	2.35	0.9	25	6	48	0.38	1.0	1.3	0.21	-0.73
170301	1059	6.80	42.917167	13.205667	2.53	0.9	20	1	102	0.38	1.1	2.0	0.69	-1.29
161228	241	37.10	42.937833	13.103667	4.99	0.8	37	5	78	0.38	1.4	1.4	1.28	-0.76
161230	459	24.99	43.069000	13.056000	3.82	0.8	29	4	45	0.38	1.0	1.4	0.92	-1.82
161230	2024	56.77	42.806667	13.126000	10.13	0.8	20	7	62	0.38	1.4	1.5	0.67	-0.09
170119	1514	28.54	43.020000	13.058333	0.63	0.8	18	3	105	0.38	1.0	2.9	0.23	-1.90
170209	2348	0.47	42.730667	13.253333	10.19	0.8	21	8	82	0.38	0.9	1.9	0.67	-0.80
150420	356	57.71	43.534333	12.398333	11.02	0.7	35	3	76	0.38	0.6	1.1	0.06	-0.30
160910	1840	50.09	42.806667	13.211000	3.53	0.7	32	3	79	0.38	0.4	1.4	0.07	-0.17
161221	1747	53.34	42.944167	12.940667	5.44	0.7	18	9	174	0.38	1.3	2.3	0.33	-0.43
161227	301	43.39	42.647167	13.192167	6.78	0.7	26	5	75	0.38	1.1	1.1	0.71	-0.47
161229	2151	32.96	43.102833	13.073333	6.35	0.7	17	2	185	0.38	2.6	1.9	1.63	1.26
170228	2250	27.95	43.032667	13.015500	0.35	0.7	27	3	69	0.38	1.2	2.6	0.79	-2.58
170311	2237	11.57	43.048833	12.997167	0.32	0.7	23	1	138	0.38	2.2	1.5	0.43	-1.97
140119	1411	19.24	42.980833	12.934333	9.58	0.6	13	4	149	0.38	1.4	1.1	0.47	-0.34
160831	238	25.64	42.637000	13.243667	5.00	0.6	20	2	127	0.38	1.2	1.6	0.62	-0.68
160901	221	31.03	42.713000	13.183167	2.32	0.6	24	4	101	0.38	1.3	1.9	0.76	-0.99
161122	2211	45.10	43.068167	12.937000	1.03	0.6	19	6	229	0.38	1.8	1.0	0.34	-0.19
170103	326	33.91	43.015833	13.077833	3.07	0.6	25	2	91	0.38	0.4	1.3	0.11	-0.77
170102	1416	15.58	43.023500	13.094000	1.00	0.5	31	2	100	0.38	1.1	2.4	0.96	-2.01
170202	1213	52.89	43.045333	13.083667	1.03	0.5	28	1	71	0.38	0.7	1.1	0.45	-0.50
150506	2345	49.46	43.429333	12.858833	20.00	0.4	28	6	61	0.38	0.8	1.7	0.00	-0.44
161021	2342	46.43	42.875833	13.068500	0.97	0.4	31	4	63	0.38	0.7	1.3	0.34	-1.16
130824	558	58.98	42.917167	13.079000	7.38	0.3	31	6	32	0.38	0.6	1.6	0.04	-0.38
150920	2256	11.52	43.625500	12.346167	3.64	0.3	20	9	130	0.38	0.6	1.3	0.17	-0.57
161026	433	31.62	42.867333	13.084667	4.22	0.3	24	4	65	0.38	1.5	1.1	0.92	0.40
170807	1940	27.64	43.617500	12.156833	0.32	0.3	15	5	216	0.38	2.1	2.8	3.00	-4.05
131205	1150	24.15	43.257667	12.783333	5.39	0.2	30	5	47	0.38	1.1	2.2	0.74	1.68
131114	237	32.49	43.342333	12.629333	4.00	0.1	29	6	47	0.38	1.4	1.2	0.82	-0.65
140305	2240	20.43	43.458000	12.521667	4.69	0.1	24	3	80	0.38	1.1	0.8	1.05	0.15
90828	1445	28.22	43.667167	13.485833	2.00	0.0	14	8	231	0.38	2.1	3.2	1.27	-3.00
130903	429	48.74	43.369833	12.542667	9.24	0.0	41	2	54	0.38	0.7	1.1	0.19	-0.54
170323	1704	28.73	42.954667	13.076167	0.49	0.0	18	2	78	0.38	1.6	2.1	1.31	-2.45
130723	1930	13.78	43.519500	13.741833	2.85	2.9	35	12	227	0.37	1.3	1.3	0.53	-0.17
160424	1924	42.93	43.885000	13.244167	1.13	2.8	99	33	214	0.37	1.9	3.4	1.21	-2.47
161031	1520	16.29	42.812500	13.004000	6.13	2.2	28	9	56	0.37	2.3	4.6	1.37	-1.52
171110	1933	41.90	43.917833	12.520333	32.38	1.9	39	15	210	0.37	1.3	2.2	0.02	0.31
100503	329	29.41	44.143167	12.096333	12.00	1.8	58	30	237	0.37	1.8	2.5	0.53	0.95
161029	1723	42.39	42.851333	13.205500	3.66	1.8	21	2	173	0.37	1.5	0.8	2.12	-0.44
120819	1143	32.77	44.027500	11.821167	1.35	1.5	34	14	163	0.37	3.0	4.1	2.57	-4.79
170428	1439	33.50	42.481000	13.354167	8.00	1.3	23	6	125	0.37	1.7	1.9	1.42	-0.89
140829	2325	7.03	43.502667	13.752000	0.32	1.2	28	13	235	0.37	2.0	1.4	1.19	-1.95
170227	1204	49.97	42.813333	13.124833	3.22	1.2	43	2	35	0.37	0.4	1.1	0.11	-1.13
130905	1953	48.16	43.818333	13.304667	1.19	1.1	54	14	212	0.37	1.8	1.5	0.85	-1.26
160530	2139	42.08	42.690667	11.949667	8.83	1.1	20	28	261	0.37	2.3	4.0	0.30	0.54
160602	1245	48.91	42.726000	11.997333	8.77	1.0	27	23	302	0.37	2.6	3.9	0.82	1.40
161217	1717	19.75	42.691833	13.244000	9.69	1.0	42	2	53	0.37	1.6	0.9	1.37	0.11
161227	2211	44.30	42.980833	13.114167	9.02	1.0	23	6	76	0.37	1.7	2.1	0.54	-0.78
160829	403	6.14	42.750000	13.119000	10.44	0.9	24	9	92	0.37	1.4	0.8	0.43	0.18
161118	2049	40.40	42.866500	13.016667	4.00	0.9	16	9	84	0.37	1.1	2.2	0.47	0.04
130810	2333	31.39	43.458000	13.141167	6.50	0.8	50	10	105	0.37	0.7	1.2	0.30	0.26
160827	1411	2.64	42.800333	13.199000	6.58	0.8	24	3	88	0.37	1.7	1.2	1.20	-0.61
161112	335	20.61	43.076667	13.138000	3.07	0.8	18	5	157	0.37	1.6	2.0	0.74	-0.76
161117	308	17.18	42.770333	13.077667	3.75	0.8	22	3	90	0.37	1.1	1.3	0.97	1.39
161202	925	4.47	42.578833	13.334000	2.69	0.8	19	7	104	0.37	1.3	1.1	1.12	0.15
161217	1108	33.08	42.970667	13.213333	9.64	0.8	24	4	134	0.37	1.6	1.5	0.87	-0.76
161231	34	13.38	42.938167	13.235667	4.00	0.8	30	5	69	0.37	1.5	1.6	1.03	0.83
131116	138	21.28	42.805833	13.088000	2.91	0.7	24	4	88	0.37	0.8	1.4	0.53	-0.76
140130	1731	31.29	43.369333	12.553667	1.16	0.7	44	1	52	0.37	0.5	1.3	0.72	-1.64
170123	2237	33.54	42.984667	13.207000	1.41	0.7	27	8	77	0.37	0.5	1.1	0.09	-0.56
160901	237	18.01	42.754333	13.190167	3.72	0.6	26	6	126	0.37	1.2	1.7	0.45	-0.31
161122	1610	23.60	43.034500	13.064000	1.82	0.5	27	2	44	0.37	1.2	0.6	1.67	0.33
170103	2108	28.22	42.945833	13.186167	0.32	0.5	11	4	169	0.37	1.3	0.6	0.60	-0.72
170226	851	15.49	42.876167	12.998833	9.64	0.5	16	11	70	0.37	1.0	2.5	0.61	-0.68
170525	1152	28.89	43.014167	13.133333	1.35	0.5	25	4	62	0.37	0.7	1.5	0.64	-2.30
131018	908	45.68	43.595500	12.553167	5.47	0.4	38	3	74	0.37	0.7	1.6	0.14	-1.30
140130	732	34.03	43.604833	12.570667	7.00	0.3	34	1	65	0.37	1.0	2.4	0.50	-0.63
140405	520	18.74	43.368500	12.546833	0.97	0.3	31	2	64	0.37	0.4	1.4	0.09	-0.72
141227	100	47.54	43.366000	12.545667	4.00	0.3	33	2	57	0.37	0.4	1.3	0.07	-0.86
170104	114	35.31	42.999000	13.140167	3.63	0.3	23	6	56	0.37	0.5	1.1	0.03	-0.17
130919	1743	1.82	43.344000	12.556167	11.44	0.2	44	3	29	0.37	0.7	1.7	0.21	0.79
150218	1727	49.09	43.369333	12.550167	4.00	0.2	18	1	110	0.37	0.8	1.4	0.19	-0.70
160913	2041	46.75	42.859000	13.233167	0.57	0.2	18	4	75	0.37	1.2	1.3	0.60	-0.88
161117	2251	0.33	43.050000	13.095833	1.14	0.2	21	2	80	0.37	1.5	2.7	0.13	-0.86
130911	1342	27.78	43.416167	12.518000	8.02	0.1	40	6	56	0.37	0.8	1.4	0.54	-1.19
140205	2002	16.65	43.377000	12.553667	1.85	0.1	22	1	142	0.37	0.9	1.9	0.55	-1.45
90804	11	26.14	42.206333	13.509167	3.58	2.9	50	27	278	0.36	2.2	2.6	0.95	-0.35
130717	1252	20.12	43.518667	13.763833	1.57	2.9	28	14	228	0.36	1.5	2.1	1.21	-1.74
170118	1210	51.86	42.562000	13.315667	3.66	2.8	16	8	136	0.36	2.0	2.0	2.15	-1.32
91113	1103	37.76	42.267500	13.584333	2.00	2.6	40	33	311	0.36	2.0	2.3	0.83	-1.51
160309	1942	34.81	42.253500	13.630333	2.96	2.5	36	36	292	0.36	1.9	3.9	0.80	-3.43
161026	2147	48.94	42.898500	13.143333	2.50	2.4	54	4	36	0.36	0.5	1.0	0.32	-1.03
140505	141	28.30	43.941500	13.273667	1.78	2.3	86	35	239	0.36	1.9	1.9	0.44	-1.08
130202	1651	48.79	42.707833	12.002833	13.10	1.9	49	25	250	0.36	1.9	4.2	0.18	1.65
140516	1121	20.56	44.310167	11.821500	10.85	1.8	24	5	166	0.36	2.1	3.7	1.08	0.64
130721	206	36.27	43.512833	13.806833	2.50	1.7	51	17	254	0.36	1.6	1.8	0.27	-0.62
140927	1421	3.65	43.528833	13.745333	0.32	1.7	22	12	271	0.36	2.9	2.1	1.45	-2.02
161102	558	29.51	43.026833	12.784667	21.44	1.7	18	10	118	0.36	1.5	1.3	0.07	-0.06
160603	1846	31.03	42.712167	11.966000	4.00	1.6	54	25	257	0.36	1.6	2.6	0.15	-1.06
160601	39	20.56	42.720500	11.960000	0.32	1.5	50	25	251	0.36	1.7	2.7	1.76	-3.30
161225	1603	9.14	42.911667	13.231500	19.33	1.5	24	3	146	0.36	1.6	1.6	0.35	0.64
161108	1925	3.56	42.887667	13.144500	13.07	1.4	22	5	111	0.36	1.3	1.6	1.03	1.42
160815	340	3.63	42.883000	11.776000	3.27	1.3	42	28	287	0.36	1.7	4.3	0.67	-3.41
160824	2259	56.53	42.751333	13.244667	9.77	1.3	18	5	114	0.36	2.0	2.6	1.32	0.10
161104	1144	20.21	42.931500	13.128500	9.75	1.3	37	7	65	0.36	0.9	1.3	0.90	-1.59
161107	2239	28.86	42.707000	13.202667	6.47	1.3	24	7	84	0.36	2.0	1.9	1.54	-1.10
161206	2202	36.59	42.776167	13.124667	7.85	1.3	38	7	45	0.36	0.6	1.1	0.10	0.25
170120	655	11.78	42.596500	13.300833	4.47	1.3	18	4	110	0.36	1.0	1.2	0.39	0.28
130725	1551	8.40	43.502667	13.780000	0.32	1.2	30	15	261	0.36	2.2	2.1	0.43	-2.66
161124	707	41.32	42.894000	13.186500	6.74	1.2	52	9	30	0.36	0.6	2.1	0.23	-0.42
161219	1904	14.98	42.753500	13.127000	8.53	1.2	24	3	68	0.36	0.6	1.1	0.58	1.11
160911	651	23.50	42.687167	13.283500	3.14	1.1	17	3	145	0.36	2.1	3.5	1.79	-2.91
160914	1944	26.04	42.718000	13.218833	1.16	1.1	44	2	74	0.36	0.6	1.2	0.32	-1.31
160601	33	15.63	42.725667	11.980667	1.63	1.0	28	23	255	0.36	1.9	2.8	1.01	-2.53
161215	2125	26.56	43.024333	13.061667	17.60	1.0	30	2	40	0.36	0.8	1.6	0.37	-0.53
170416	1215	22.73	43.012000	13.099167	2.49	1.0	17	3	86	0.36	1.2	0.7	0.54	0.40
131005	1844	54.80	43.122167	12.572833	6.00	0.9	37	9	114	0.36	1.4	1.9	0.55	-0.63
160907	210	52.30	42.867333	13.229667	0.57	0.9	16	5	134	0.36	0.8	1.3	0.84	-0.53
161119	1020	11.06	42.578833	13.366167	6.53	0.9	26	6	132	0.36	1.2	0.9	1.02	-0.53
161217	1450	7.27	42.923833	13.267833	4.03	0.9	22	6	135	0.36	2.2	1.9	1.02	-1.52
161229	2327	10.24	43.063500	13.098167	2.89	0.9	35	3	62	0.36	0.6	1.1	0.53	-0.30
170511	1711	35.92	42.803167	13.109833	7.82	0.9	19	3	88	0.36	1.1	2.0	0.43	-0.90
130808	2359	25.42	43.449500	13.144667	8.50	0.8	58	9	97	0.36	0.7	1.6	0.52	0.03
161030	324	21.35	43.040333	13.106833	0.32	0.8	27	2	49	0.36	1.1	0.5	0.49	-0.74
161113	1956	45.71	42.729333	13.194167	9.02	0.8	25	6	70	0.36	1.1	0.9	0.83	-0.17
161120	127	17.78	42.910333	13.129667	5.66	0.8	19	8	108	0.36	1.6	1.3	1.14	0.76
170108	728	14.57	43.003167	13.094000	10.85	0.8	25	4	71	0.36	1.0	1.2	0.30	-0.10
170429	43	59.75	42.780500	13.332833	7.03	0.8	24	4	85	0.36	1.7	2.4	1.62	-2.43
160916	2311	31.73	42.693500	13.283000	7.94	0.7	19	7	95	0.36	0.9	1.3	0.07	-0.60
161006	135	45.94	42.815000	13.233000	2.66	0.7	26	6	68	0.36	0.7	1.1	0.41	-0.73
161021	344	4.33	42.924667	13.239167	5.10	0.7	24	4	103	0.36	1.4	1.3	0.33	0.02
161115	2106	34.34	42.772833	13.143167	3.57	0.7	23	6	62	0.36	0.6	1.1	0.24	-0.51
170210	644	35.56	42.913000	13.008667	11.35	0.7	20	6	98	0.36	0.9	1.9	0.32	1.22
160906	132	50.41	42.773667	13.163833	2.50	0.6	15	7	178	0.36	1.3	1.0	0.77	-0.04
160907	2039	51.26	42.935667	13.231000	0.32	0.6	13	4	82	0.36	2.3	2.6	0.47	-4.72
160914	729	11.53	42.713000	13.304833	0.63	0.6	14	4	74	0.36	1.0	2.0	1.38	-2.99
161121	309	13.20	42.557333	13.260000	8.83	0.6	28	7	71	0.36	1.0	1.3	0.29	1.22
161231	308	19.52	42.817500	13.134000	5.50	0.6	28	6	57	0.36	1.0	2.2	0.61	-2.45
170104	727	53.47	42.852167	13.126000	6.22	0.6	31	2	44	0.36	1.9	1.1	1.55	0.77
160916	2125	56.83	42.877833	13.190000	3.58	0.5	13	4	127	0.36	2.6	2.4	2.54	-2.08
161013	208	38.62	42.791500	13.134000	3.25	0.5	27	5	159	0.36	1.5	1.2	0.13	-0.77
161125	1956	17.36	43.048833	13.088333	1.78	0.5	22	1	68	0.36	0.8	1.6	0.66	-1.93
170113	2044	55.41	42.907833	13.121500	1.53	0.5	11	6	99	0.36	1.9	0.9	1.03	-0.15
130728	1853	4.81	42.885000	12.974167	12.13	0.4	31	11	84	0.36	0.8	1.4	0.74	1.11
170213	225	56.65	43.047000	13.049000	3.41	0.4	24	3	44	0.36	0.8	1.1	0.56	-0.98
170416	635	14.05	43.025167	13.043333	1.82	0.4	22	4	96	0.36	1.4	1.3	0.89	-0.79
151122	2341	10.84	43.282500	12.510333	3.38	0.3	29	2	82	0.36	0.7	2.4	0.47	-2.08
170212	1931	7.38	43.036167	13.120667	0.32	0.3	14	3	80	0.36	1.2	1.7	0.24	-1.59
171229	1950	18.64	43.102833	13.210833	2.97	0.2	14	1	74	0.36	1.1	0.4	0.39	-0.02
141002	137	31.17	43.161333	12.587000	1.39	0.1	31	5	126	0.36	0.5	1.3	0.09	-0.53
130910	1935	48.23	43.461333	12.405333	3.44	0.0	34	1	49	0.36	1.1	1.2	1.33	-1.53
150222	529	48.13	43.332667	12.547667	1.11	0.0	22	4	65	0.36	1.0	1.3	0.58	-1.20
110614	2309	22.62	42.695167	11.943333	10.38	2.5	30	28	249	0.35	1.5	3.4	0.16	0.63
130721	540	52.48	43.504333	13.757833	4.00	2.4	5	14	236	0.35	1.4	1.6	0.33	-0.04
130721	254	39.07	43.508667	13.764833	3.85	2.3	67	14	240	0.35	1.5	1.7	0.20	-0.15
120917	1304	3.80	42.956833	12.948667	59.35	2.1	26	6	32	0.35	1.1	0.7	0.11	0.16
161027	1448	48.82	42.791500	13.147667	11.94	1.9	25	8	43	0.35	1.4	2.9	0.90	3.25
130724	2028	22.62	43.512833	13.834833	6.57	1.8	38	19	256	0.35	1.8	2.5	1.14	1.85
140808	815	46.00	43.497667	13.746167	0.32	1.8	39	13	232	0.35	1.9	1.9	3.21	-2.59
160831	410	43.09	42.775333	13.111000	8.85	1.8	27	6	94	0.35	2.0	2.0	0.25	-0.24
130721	248	19.79	43.508667	13.771833	4.00	1.6	45	14	241	0.35	1.6	2.8	0.19	-0.71
100713	2341	29.85	44.150333	12.133333	17.52	1.5	33	41	279	0.35	2.5	5.0	0.78	3.30
160918	340	14.63	42.659833	13.279333	0.32	1.5	18	4	136	0.35	1.2	0.5	0.83	-0.44
170120	1012	39.07	42.577167	13.330500	0.32	1.5	20	7	113	0.35	2.1	0.5	2.17	-0.47
131013	344	36.21	43.504000	13.748000	0.89	1.4	50	13	234	0.35	1.5	1.5	1.66	-1.78
160531	2037	7.88	42.710833	11.983833	4.96	1.3	24	25	257	0.35	2.2	3.3	0.48	-1.47
131002	126	52.00	43.526333	13.741833	4.00	1.2	26	12	254	0.35	2.0	2.0	0.38	0.10
161123	826	55.43	42.717167	13.147500	2.85	1.2	15	2	103	0.35	2.0	1.0	1.77	-0.81
161217	1830	51.10	42.679167	13.257667	7.50	1.1	21	2	72	0.35	1.3	1.6	0.71	1.33
170131	1912	11.12	42.584667	13.251500	4.97	1.1	32	6	60	0.35	1.9	1.8	0.72	-0.72
161121	1940	16.37	42.731500	13.189000	2.85	1.0	26	4	76	0.35	0.8	1.9	0.34	-1.43
170207	1437	18.79	42.953833	13.077167	0.33	1.0	27	2	56	0.35	1.3	0.9	1.05	-1.15
160831	236	12.39	42.770333	13.108667	7.10	0.9	32	7	77	0.35	1.1	1.2	0.54	-0.06
161107	2346	20.19	43.016667	13.074500	3.78	0.9	19	2	73	0.35	0.8	1.7	0.43	-0.99
161224	1538	12.40	42.692333	13.219333	4.33	0.9	29	1	73	0.35	0.4	0.7	0.22	-1.07
161225	839	4.22	42.898167	13.107167	0.71	0.9	21	7	48	0.35	1.3	1.8	1.15	-1.56
161231	234	59.90	42.583833	13.261833	4.28	0.9	28	6	79	0.35	0.9	1.1	0.96	-0.02
170403	531	22.01	42.825167	13.069667	8.13	0.9	24	4	60	0.35	1.7	1.3	0.75	-1.06
170520	2140	24.14	42.757667	13.171833	11.60	0.9	31	10	55	0.35	0.9	1.4	0.74	1.70
130801	704	22.84	43.451167	13.130833	5.57	0.8	50	10	83	0.35	0.6	1.4	0.23	-0.92
161228	1948	43.16	42.832833	13.139833	7.66	0.8	20	5	98	0.35	1.6	1.8	1.12	-1.63
170209	138	48.32	42.725667	13.248667	7.60	0.8	20	8	66	0.35	0.9	1.5	0.27	-0.10
170214	1239	25.00	42.707000	13.270333	4.60	0.8	29	5	102	0.35	0.7	1.2	0.34	-0.30
170911	332	23.86	42.962333	13.312500	2.71	0.8	30	4	85	0.35	1.1	1.0	0.82	-0.60
161219	2224	20.04	42.565333	13.279000	8.60	0.7	34	8	90	0.35	0.8	1.2	0.59	0.78
170225	413	17.37	42.591500	13.218333	5.28	0.7	17	7	76	0.35	1.1	1.6	0.39	-0.66
130815	1851	50.38	43.340333	13.068500	1.14	0.6	45	3	84	0.35	0.6	1.1	0.25	-0.90
140110	1221	15.68	42.888000	13.192333	5.33	0.6	13	3	87	0.35	0.6	1.2	0.20	-0.52
140704	2239	49.13	43.135667	13.490833	18.07	0.6	24	9	230	0.35	1.2	1.6	0.55	-1.02
150921	1048	33.10	43.639833	12.335500	4.36	0.6	27	7	135	0.35	1.3	1.0	0.39	-0.02
161120	1446	22.72	43.038167	13.107333	1.21	0.6	28	2	57	0.35	0.4	1.3	0.21	-0.72
161122	40	1.07	43.052167	13.090667	1.97	0.6	20	2	72	0.35	1.3	1.0	1.27	0.50
161130	227	45.94	43.013333	13.071000	4.35	0.6	19	3	45	0.35	1.1	1.0	0.66	-0.27
170419	215	34.43	42.881667	13.083500	6.85	0.6	24	5	50	0.35	0.9	1.5	0.38	-0.87
140101	2226	27.79	43.348333	12.486500	4.47	0.5	27	6	171	0.35	1.9	1.6	1.08	0.51
170409	1051	10.13	43.033500	13.026000	0.91	0.5	14	3	75	0.35	1.3	2.5	1.41	-2.18
140514	1844	17.78	43.650333	12.268333	3.50	0.4	28	2	142	0.35	1.1	1.8	0.19	-0.38
161126	32	6.74	42.965167	13.044333	10.07	0.4	21	9	73	0.35	1.0	2.0	0.80	1.25
170109	1902	40.50	43.042000	13.078000	2.50	0.4	22	1	79	0.35	0.8	1.5	0.62	-1.84
130820	952	2.91	43.457167	12.477500	7.32	0.3	33	3	42	0.35	0.9	1.8	0.27	-0.74
140519	347	51.92	43.399000	12.768333	11.07	0.3	21	4	56	0.35	1.4	1.0	0.45	0.42
170604	2312	49.51	43.058500	13.045000	3.64	0.3	28	3	55	0.35	0.9	1.0	0.92	-1.06
170819	18	43.78	42.781667	13.134500	8.33	0.3	23	6	121	0.35	1.3	2.2	0.04	0.17
171009	104	42.76	43.010000	13.022500	0.47	0.3	15	6	69	0.35	0.8	1.2	0.21	-0.75
171229	1835	45.03	42.853000	13.045500	4.72	0.3	14	6	185	0.35	1.4	2.7	1.81	-1.91
121220	1158	21.54	43.101000	12.887333	0.32	0.2	18	11	129	0.35	1.4	2.6	0.57	-2.14
130923	602	56.35	43.324667	12.562167	4.88	0.2	45	5	27	0.35	0.6	1.8	0.47	-2.85
130930	7	4.95	43.370167	12.522333	3.82	0.2	31	4	47	0.35	1.4	3.4	0.90	-2.13
140516	52	34.38	43.661333	12.267000	3.00	0.2	30	3	200	0.35	1.4	2.1	0.23	-1.29
170108	1304	7.08	43.016333	13.142000	1.39	0.2	22	5	59	0.35	0.8	2.0	0.16	-1.74
171108	1832	5.88	43.066833	13.035833	1.83	0.2	16	5	105	0.35	0.7	1.2	0.40	-0.63
130422	456	15.00	43.458833	12.236833	20.22	0.1	22	4	111	0.35	3.0	1.9	1.09	0.16
140923	300	0.75	43.408167	12.536000	2.19	0.1	23	5	68	0.35	1.0	1.3	0.63	-1.40
170415	1355	3.01	42.589833	13.289333	3.41	0.1	12	11	122	0.35	1.1	2.0	0.39	-1.39
150515	335	43.04	42.901167	13.188333	8.94	0.0	11	1	78	0.35	1.9	1.5	2.74	-1.49
120310	750	21.37	44.007333	11.806333	14.85	3.3	93	12	182	0.34	1.0	1.1	0.06	0.27
130717	2121	9.59	43.518667	13.793000	0.32	3.1	50	16	231	0.34	1.5	2.3	1.48	-2.45
140323	1717	45.43	43.467667	13.802167	3.49	2.5	72	18	240	0.34	1.2	1.4	0.16	0.33
160827	421	50.75	42.657667	13.222500	9.99	1.8	27	2	116	0.34	2.6	1.5	1.59	0.87
161105	1122	54.82	42.848833	13.074167	3.60	1.7	24	4	100	0.34	0.7	1.1	0.57	0.44
130721	152	3.65	43.500167	13.766000	5.13	1.6	49	14	253	0.34	1.7	2.0	0.06	0.30
131015	1048	5.59	43.508167	13.756167	4.36	1.6	36	13	237	0.34	1.9	2.4	0.32	-1.00
161027	908	14.60	43.079167	13.071000	8.16	1.6	21	5	80	0.34	1.3	2.2	0.56	3.42
160914	1643	39.88	42.741667	13.232667	6.50	1.5	44	4	57	0.34	1.1	0.7	0.69	-0.04
161209	1557	2.14	42.722167	13.177500	7.63	1.5	33	4	80	0.34	0.8	1.1	0.23	-0.60
160830	452	51.21	42.791833	13.258667	13.77	1.2	24	6	87	0.34	0.8	2.5	0.22	-1.09
161125	1301	12.60	43.049167	13.140833	15.24	1.2	30	5	77	0.34	0.9	1.3	0.47	-0.92
161128	1039	38.62	42.811667	13.109833	9.19	1.2	37	2	54	0.34	0.6	1.2	0.10	-0.26
161218	1402	7.80	42.864833	13.103000	12.44	1.2	30	4	84	0.34	1.1	0.9	0.42	-0.17
170402	1131	39.98	42.757167	12.788500	6.55	1.2	23	12	244	0.34	0.6	1.4	0.07	0.44
130819	1916	57.75	43.852833	12.071500	7.22	1.1	53	19	123	0.34	0.8	1.9	0.21	0.43
160419	1912	39.14	42.722667	11.900833	6.52	1.1	28	27	284	0.34	2.6	4.5	0.33	-1.03
160901	738	39.04	42.810000	13.209833	4.32	1.1	24	2	54	0.34	1.2	1.9	0.29	-0.84
160907	1917	39.51	42.842000	13.137500	8.22	1.1	24	2	70	0.34	2.9	0.9	3.54	0.34
161130	2038	56.84	42.838667	13.129500	13.38	1.1	26	1	58	0.34	1.0	1.2	0.51	-0.83
130629	1440	2.07	42.644667	12.576167	6.10	1.0	19	4	133	0.34	1.7	2.5	0.67	1.65
160901	2006	12.73	42.734000	13.253333	3.97	1.0	38	4	84	0.34	0.9	1.1	0.32	0.13
160901	2052	57.50	42.822667	13.236333	1.00	1.0	23	3	64	0.34	0.4	1.8	0.04	-0.55
160328	444	31.67	43.404333	11.586667	8.02	0.9	40	30	153	0.34	2.5	3.1	1.91	-0.52
160920	252	53.14	42.754333	13.283333	11.78	0.9	24	1	73	0.34	1.6	1.6	1.02	0.10
161115	1858	20.16	43.002333	13.072167	9.13	0.9	33	4	42	0.34	0.9	1.7	0.49	-1.21
161119	2033	6.56	42.983833	13.195500	1.94	0.9	43	4	41	0.34	0.4	1.3	0.17	-1.03
161217	112	7.51	43.027667	13.066333	5.57	0.9	27	2	46	0.34	1.4	2.9	0.92	-2.17
170110	400	36.54	43.066833	13.079667	3.08	0.9	21	3	98	0.34	0.9	1.2	0.52	-0.74
170210	416	57.00	43.024667	13.068167	0.83	0.9	14	2	128	0.34	1.1	0.5	1.30	-0.30
170515	1014	51.92	43.117167	13.159000	8.63	0.9	19	4	79	0.34	1.6	1.4	1.28	0.15
110604	1053	13.18	43.915333	11.928833	9.19	0.8	18	7	235	0.34	1.5	2.8	0.58	1.03
131003	1147	21.70	42.564500	13.091000	12.66	0.8	27	6	177	0.34	1.3	1.9	0.58	1.14
161008	230	2.25	42.819333	13.252500	0.32	0.8	20	7	93	0.34	1.1	0.6	0.54	-0.81
161223	406	19.28	42.737000	13.183833	3.30	0.8	23	5	74	0.34	0.7	0.5	3.64	-1.81
161230	1603	37.77	43.037833	13.026000	1.94	0.8	23	3	48	0.34	0.8	1.2	0.44	-0.74
170128	900	21.97	42.594000	13.231000	5.72	0.8	31	7	70	0.34	0.5	1.4	0.08	0.04
170210	252	39.57	42.990500	13.056000	6.53	0.8	20	3	68	0.34	1.0	1.2	0.28	-0.52
170506	540	45.23	42.636167	13.374500	0.32	0.8	17	6	126	0.34	1.1	0.4	0.65	-0.33
130917	2130	40.69	43.328000	12.563333	4.47	0.7	39	5	28	0.34	0.7	1.1	0.41	-0.91
140124	2244	17.06	43.424167	12.515000	1.07	0.7	29	6	56	0.34	0.9	1.2	0.06	-1.37
160814	305	11.86	43.951500	11.756000	1.85	0.7	30	9	138	0.34	1.2	1.4	0.38	-0.30
160904	1235	4.35	42.748000	13.198833	8.52	0.7	22	5	101	0.34	0.9	1.6	0.52	-0.06
170426	1747	33.67	43.052167	13.028333	2.19	0.7	21	2	60	0.34	0.7	1.1	0.28	-0.85
130811	211	8.74	43.452000	13.140000	9.97	0.6	49	10	98	0.34	0.8	1.4	0.05	-0.06
140206	1100	25.43	43.107000	12.908167	0.32	0.6	24	11	86	0.34	1.1	1.0	0.26	-0.64
161218	1955	36.73	42.779167	13.149500	9.61	0.6	13	6	84	0.34	2.4	2.5	2.86	2.95
170510	1912	29.70	42.805833	13.142000	7.75	0.6	23	4	85	0.34	1.4	0.9	0.94	0.12
170703	11	26.52	42.966000	13.150500	6.41	0.6	22	7	78	0.34	0.7	1.4	0.25	0.78
131225	2250	55.02	43.366000	12.551500	3.00	0.5	31	1	81	0.34	1.1	0.5	0.64	-0.16
160831	2203	58.92	42.671667	13.229000	9.57	0.5	26	2	108	0.34	1.3	1.4	0.43	-0.20
161206	2141	49.78	42.820167	13.158167	3.82	0.5	24	5	74	0.34	1.1	1.1	0.33	0.08
161210	808	40.50	42.933167	13.049000	9.22	0.5	16	3	111	0.34	2.1	1.9	1.45	0.86
161222	223	10.36	43.021000	13.146000	2.88	0.5	30	5	67	0.34	0.7	1.2	0.03	0.29
170322	2057	14.44	43.048000	13.047833	0.32	0.5	18	3	102	0.34	1.5	1.3	3.64	-3.58
170327	2022	38.41	43.016333	13.035833	1.08	0.5	24	5	67	0.34	0.6	1.1	0.25	-0.73
160928	1905	30.13	42.810833	13.232833	1.16	0.4	21	3	102	0.34	1.1	1.0	0.38	-0.76
171018	2155	57.79	43.178667	12.764500	8.16	0.4	23	10	64	0.34	0.4	1.6	0.08	-0.43
170718	240	12.81	42.809167	13.136333	6.47	0.3	16	3	133	0.34	1.4	1.6	0.31	-0.61
170502	2339	12.10	42.985833	13.033500	1.58	0.2	19	3	86	0.34	1.7	1.4	2.10	-0.70
170726	32	35.79	42.871500	13.329833	6.50	0.2	21	3	149	0.34	1.4	0.5	0.52	-0.09
130827	2154	8.80	43.371000	12.535167	5.13	0.1	17	3	117	0.34	0.7	1.3	0.18	-0.16
130827	2258	7.20	43.355000	12.543333	5.63	0.1	40	3	33	0.34	0.5	1.4	0.38	-1.53
140216	2302	34.98	43.436833	12.471833	0.32	0.1	28	5	69	0.34	0.9	0.6	1.16	-0.80
140218	2305	9.01	43.399333	12.483167	2.21	0.1	26	4	90	0.34	0.8	2.0	0.50	-1.94
171209	346	40.90	43.223500	12.766667	2.60	0.1	11	8	89	0.34	1.5	1.9	0.38	-0.57
130806	2120	59.72	43.294333	12.557667	8.63	0.0	41	4	54	0.34	1.0	2.7	0.71	-2.06
130829	2214	31.43	43.361333	12.540500	3.17	0.0	27	2	66	0.34	0.6	1.1	0.09	-0.03
131014	1930	5.43	43.501000	12.413167	8.53	0.0	33	4	74	0.34	0.6	2.1	0.25	-0.20
140705	2115	50.77	42.601500	13.122000	8.13	0.0	16	7	179	0.34	1.6	0.6	1.37	-0.10
140911	2120	0.45	43.363500	12.484167	2.03	0.0	25	4	67	0.34	1.1	0.8	0.59	0.34
160531	922	31.93	42.733167	11.868000	12.44	3.3	98	28	228	0.33	1.2	3.0	0.48	3.00
91221	1729	44.66	42.235000	13.589167	5.21	2.7	46	23	291	0.33	2.4	2.6	0.12	0.56
130721	334	45.44	43.508667	13.880000	6.47	2.7	42	23	238	0.33	1.1	2.9	0.41	-0.70
130826	912	29.34	43.518667	13.751000	0.63	2.7	59	13	239	0.33	1.3	1.1	0.52	-0.91
130826	942	59.01	43.520500	13.774333	1.38	2.4	55	14	245	0.33	1.5	1.3	0.59	-0.66
140811	1650	23.83	43.466833	13.791667	5.08	2.3	50	18	237	0.33	1.1	1.6	0.23	-0.12
140809	2041	36.42	43.488833	13.808333	0.71	2.1	38	18	268	0.33	2.2	1.7	1.34	-1.96
100705	2018	40.57	44.121167	12.180167	0.32	2.0	49	23	223	0.33	2.6	4.4	2.28	-3.88
160419	237	30.15	42.705333	11.875333	5.85	1.9	54	30	257	0.33	1.6	2.9	0.76	1.03
160824	1549	35.40	42.826833	13.181167	3.69	1.9	22	2	47	0.33	1.3	0.8	1.12	0.14
141208	329	43.91	43.117167	12.552167	6.10	1.7	22	12	204	0.33	0.6	1.2	0.10	0.40
131019	107	1.86	43.458000	13.751500	4.00	1.5	56	16	225	0.33	1.5	2.8	0.24	-1.34
140319	2037	23.74	43.468167	13.795833	5.25	1.5	42	18	239	0.33	1.4	1.7	0.79	0.58
160825	240	29.18	42.694333	13.194667	2.78	1.5	29	3	96	0.33	0.9	2.6	0.17	-3.45
160901	231	58.22	42.261500	13.636667	0.32	1.5	23	22	303	0.33	1.8	2.5	1.62	-3.78
161107	1119	14.81	42.908667	13.225167	9.47	1.5	46	7	32	0.33	0.7	1.3	0.32	0.60
161121	804	4.86	42.814167	13.154667	0.32	1.5	19	4	123	0.33	2.0	1.6	0.84	-0.76
130721	313	10.34	43.531333	13.730333	6.25	1.4	41	11	253	0.33	1.8	2.0	0.51	0.83
161101	2233	2.61	42.744167	13.264833	2.85	1.4	36	3	80	0.33	2.8	1.1	2.29	-0.49
161103	1111	8.89	42.845500	13.028167	12.63	1.4	26	5	45	0.33	0.6	1.3	0.24	-0.32
160531	2053	35.02	42.705833	11.937833	8.02	1.3	18	27	261	0.33	2.6	4.0	1.85	0.78
160917	1155	46.13	42.613833	13.337000	3.24	1.3	19	2	75	0.33	1.9	1.1	1.62	0.48
161214	729	42.60	42.864000	13.267667	11.97	1.3	33	6	91	0.33	1.1	0.7	0.56	-0.36
160906	934	0.79	42.842833	13.166333	6.63	1.2	41	3	55	0.33	1.1	0.9	0.86	0.83
161028	658	27.26	43.075000	13.081500	2.32	1.2	27	4	47	0.33	0.8	1.4	0.18	-0.49
161209	1406	55.45	42.848833	13.219167	7.47	1.2	33	3	91	0.33	1.1	1.4	0.28	-0.78
170106	48	4.07	42.747500	13.182167	2.91	1.2	22	5	70	0.33	1.4	1.7	0.89	-0.32
170120	1831	31.06	42.610000	13.302167	8.13	1.2	31	3	79	0.33	0.7	2.3	0.29	1.70
170724	110	40.95	43.890833	11.603833	1.63	1.2	26	20	164	0.33	2.2	2.3	1.52	-2.36
130727	1447	36.13	43.519500	13.730167	4.63	1.1	28	11	250	0.33	2.0	1.7	0.86	1.36
160916	2218	6.59	42.783000	13.135000	1.78	1.1	31	6	90	0.33	0.6	1.7	0.41	-1.83
170127	211	0.19	42.796500	13.235167	7.10	1.1	18	7	90	0.33	1.0	1.9	0.45	0.32
170429	1119	19.73	42.924667	12.854167	2.78	1.1	22	7	125	0.33	0.9	1.1	0.20	0.02
140502	348	57.30	42.372000	13.152500	5.53	1.0	20	27	262	0.33	0.9	1.3	0.54	0.50
161114	1139	42.55	42.726500	13.171667	7.57	1.0	31	4	65	0.33	0.4	1.6	0.05	0.84
161121	141	56.96	42.540833	13.274333	9.82	1.0	36	6	64	0.33	1.3	1.2	1.45	1.04
161213	2340	40.81	42.724000	13.213000	14.50	1.0	27	2	69	0.33	0.9	1.2	0.07	0.66
170128	301	57.08	42.552167	13.335667	7.14	1.0	25	6	73	0.33	0.9	1.2	0.24	-0.26
170225	1948	2.75	43.002333	13.035167	2.07	1.0	15	5	93	0.33	1.5	1.4	0.38	-0.23
170305	1312	9.68	42.810333	13.224333	2.08	1.0	26	8	61	0.33	0.6	1.1	0.37	-1.12
161014	811	41.14	42.815500	13.217333	6.64	0.9	20	5	78	0.33	0.7	1.5	0.29	0.33
161029	353	13.99	43.066500	13.096500	0.41	0.9	23	3	46	0.33	0.7	2.0	0.62	-1.99
161114	623	33.96	42.897667	13.161833	0.32	0.9	26	5	66	0.33	0.8	1.1	0.74	-1.51
161122	2240	33.17	42.882500	13.212500	1.38	0.9	61	4	33	0.33	0.3	0.8	0.05	-1.17
170108	713	0.45	42.901167	13.227500	4.00	0.9	34	3	57	0.33	0.8	1.1	0.23	-0.35
170428	11	51.63	42.962667	13.049000	0.69	0.9	20	0	67	0.33	1.1	3.4	0.71	-2.59
170514	2037	9.25	42.874167	13.183667	1.78	0.9	16	14	140	0.33	1.4	3.0	0.19	-1.87
160127	201	58.95	42.400333	13.366833	16.71	0.8	22	15	272	0.33	1.8	3.7	0.52	2.00
160905	2338	15.68	42.776167	13.274167	7.03	0.8	25	3	71	0.33	0.8	1.5	0.30	-0.36
160909	1133	0.33	42.691833	13.256500	10.60	0.8	27	3	56	0.33	2.0	1.0	1.03	0.26
161201	414	1.97	42.773333	13.132167	7.33	0.8	23	5	62	0.33	0.9	1.6	0.64	-1.31
161203	1639	25.49	42.741167	13.132167	5.52	0.8	27	2	53	0.33	1.2	0.7	0.52	0.37
170116	2107	6.39	42.661000	13.241000	7.61	0.8	19	5	88	0.33	2.3	1.8	2.12	1.53
150124	11	18.97	43.644500	12.273000	6.47	0.7	25	3	153	0.33	1.3	1.7	0.27	0.55
160903	156	27.74	42.555167	13.265167	8.35	0.7	19	10	118	0.33	0.9	1.2	0.61	-0.34
161224	317	32.30	43.037833	13.105667	0.85	0.7	31	1	38	0.33	0.7	2.0	0.48	-1.70
170607	1949	55.14	42.713000	13.187833	6.75	0.7	30	5	51	0.33	0.5	1.4	0.18	-0.06
170903	143	23.85	42.810333	13.111500	4.02	0.7	18	3	75	0.33	0.9	1.7	0.61	-1.38
130704	1528	38.19	43.438500	13.122667	2.38	0.6	53	9	65	0.33	0.7	1.8	0.58	-1.69
160909	2301	44.21	42.774500	13.152333	1.35	0.6	26	7	116	0.33	0.7	1.3	0.27	-1.19
161213	805	51.47	42.893500	13.161833	3.19	0.6	23	3	57	0.33	0.7	1.3	0.61	-1.46
170210	228	26.21	42.964000	13.047333	6.58	0.6	21	0	75	0.33	1.3	2.0	1.24	2.08
170502	2007	42.84	42.823833	13.187500	9.83	0.6	25	4	50	0.33	1.0	2.0	0.36	0.56
170507	1858	39.89	43.036167	13.086000	1.35	0.6	34	0	40	0.33	0.6	1.1	0.21	-1.06
150223	1840	44.00	42.792333	13.344333	17.28	0.5	16	5	108	0.33	2.9	2.9	2.82	3.15
160909	202	54.65	42.815000	13.234000	2.47	0.5	20	3	79	0.33	0.8	2.5	0.36	-3.02
160925	946	47.63	42.842000	13.068500	8.91	0.5	22	4	138	0.33	1.5	1.9	0.46	0.74
170113	240	21.76	43.014167	13.139000	1.38	0.5	30	5	59	0.33	0.4	1.6	0.23	-0.81
130831	1207	32.53	42.830667	12.932167	6.14	0.4	19	15	227	0.33	0.7	1.7	0.06	0.24
131003	828	37.42	43.591333	12.568333	3.13	0.4	40	2	51	0.33	0.6	1.6	0.23	-0.33
140130	1615	9.65	43.444500	12.454333	8.94	0.4	42	4	35	0.33	0.6	1.5	0.22	0.58
161026	132	50.65	42.856833	13.168000	4.24	0.4	30	2	35	0.33	0.6	1.2	0.04	-0.26
170607	129	48.44	42.985500	13.064000	3.00	0.4	34	6	49	0.33	1.1	1.9	0.04	-2.39
170916	228	30.99	42.708333	13.227333	5.86	0.4	22	9	81	0.33	0.9	1.9	0.36	-0.62
141002	25	46.03	43.302667	12.536833	8.03	0.2	33	5	48	0.33	0.6	2.2	0.10	0.39
150921	2321	14.07	43.625833	12.337333	3.28	0.2	33	8	109	0.33	0.9	1.5	0.60	-1.03
140128	1901	25.57	43.363833	12.504500	3.96	0.1	24	5	90	0.33	1.0	1.1	0.89	-0.72
150102	956	46.49	43.440667	12.491000	3.49	0.1	29	5	44	0.33	0.5	1.1	0.04	-0.59
170603	2326	8.07	43.009167	12.855167	7.72	0.0	17	4	58	0.33	1.2	1.5	0.85	-1.12
100905	707	23.66	44.098333	12.128833	11.41	3.8	91	28	244	0.32	1.2	1.9	0.25	0.57
130721	307	24.03	43.504333	13.776500	4.00	3.8	50	15	227	0.32	1.2	2.9	1.00	-2.97
100122	1230	51.90	42.266667	13.553500	0.32	3.5	59	20	288	0.32	1.8	2.4	1.54	-2.99
140501	1555	17.34	43.907667	13.268833	0.32	2.5	93	23	242	0.32	1.5	1.2	1.21	-1.41
130721	351	22.39	43.495500	13.815333	3.96	2.1	97	18	235	0.32	1.5	1.9	0.35	-0.01
100903	1016	12.97	42.889333	13.432500	8.00	2.0	19	21	96	0.32	1.1	3.8	0.05	-2.75
161110	57	34.07	42.700667	13.150333	6.77	2.0	45	29	75	0.32	0.4	1.4	0.07	0.66
111112	526	43.52	44.051167	11.744500	18.94	1.9	47	18	187	0.32	1.6	1.2	0.32	0.40
161110	1238	25.73	42.857167	13.156000	5.35	1.9	32	3	71	0.32	0.6	2.0	0.04	-0.79
140319	910	7.09	42.762667	12.505167	2.75	1.8	15	7	137	0.32	0.6	1.6	0.08	-0.19
161031	1258	41.71	42.853833	13.060500	7.53	1.8	37	5	84	0.32	2.0	2.6	1.01	0.92
161030	219	17.68	42.945000	13.361333	9.66	1.6	29	6	91	0.32	1.5	1.3	0.75	0.79
161102	2015	41.10	43.071500	13.093000	2.44	1.6	21	4	135	0.32	1.1	1.2	1.42	-0.80
100604	1908	12.88	44.037167	12.048167	1.08	1.5	58	34	252	0.32	1.6	2.9	1.17	-3.31
160601	218	6.48	42.700667	11.908167	6.64	1.5	32	29	264	0.32	1.7	3.6	0.48	-0.18
161027	2333	52.31	42.873333	13.080000	4.50	1.5	44	5	46	0.32	0.8	1.1	0.40	-0.72
161103	628	18.39	42.817500	13.206500	12.53	1.4	25	8	47	0.32	0.6	1.1	0.14	-0.07
130613	608	50.88	43.528833	13.772167	1.19	1.3	28	14	264	0.32	2.0	2.2	1.59	-2.25
130614	217	38.85	44.311833	12.297833	22.10	1.3	30	23	217	0.32	1.7	2.6	0.26	-1.01
130930	41	20.73	42.455667	13.292167	13.28	1.3	18	13	255	0.32	1.1	1.7	0.23	0.43
140403	2213	22.15	42.610000	12.556833	5.88	1.3	16	2	222	0.32	1.3	1.0	0.35	-0.29
140805	1603	25.86	42.449333	12.877667	4.64	1.3	17	17	263	0.32	0.7	1.4	0.13	-0.14
161107	1914	22.17	42.780000	13.100000	9.39	1.3	29	11	56	0.32	1.1	2.9	0.34	-1.67
130506	1838	12.34	43.822500	13.316333	0.53	1.2	41	15	215	0.32	2.0	2.5	1.77	-2.43
131002	0	32.89	43.527667	13.759833	5.27	1.2	27	13	243	0.32	1.9	2.2	0.48	0.22
170128	2120	49.89	42.598167	13.294000	6.63	1.2	36	4	67	0.32	1.1	1.7	0.23	2.13
170206	1207	13.65	43.017500	13.014500	0.88	1.2	18	4	79	0.32	1.0	1.4	0.22	-1.32
130827	1604	44.43	43.147833	12.783667	23.52	1.1	25	16	93	0.32	1.2	2.8	0.72	1.21
170116	53	44.82	43.039500	13.031667	1.94	1.1	36	3	39	0.32	0.6	1.2	0.45	-0.58
170204	113	15.06	42.624833	13.267167	9.08	1.1	29	2	115	0.32	1.6	2.1	0.78	0.99
170618	400	23.48	42.721333	13.200333	8.25	1.1	17	6	79	0.32	0.7	1.4	0.01	-0.02
170113	1221	25.02	42.964333	13.121667	8.60	1.0	21	6	49	0.32	1.0	1.8	0.73	-1.37
170115	1117	2.67	43.078333	13.081500	0.32	1.0	23	4	98	0.32	0.8	1.2	0.68	-1.74
170124	25	55.80	42.621000	13.305500	0.32	1.0	28	2	114	0.32	1.1	0.8	0.58	-0.71
171022	1826	14.52	42.970333	13.128500	0.72	1.0	19	6	58	0.32	0.8	1.4	0.84	-1.57
161231	245	16.27	43.036500	13.070333	7.96	0.9	19	1	94	0.32	1.7	1.3	2.09	1.07
140123	1048	2.36	43.385500	12.506000	2.82	0.8	27	5	52	0.32	0.5	1.1	0.32	-0.10
141210	144	42.44	43.300167	12.560000	4.07	0.8	27	5	92	0.32	0.5	1.4	0.16	-1.03
160902	730	0.37	42.904000	13.251167	6.36	0.8	23	5	46	0.32	0.4	1.2	0.09	0.40
160916	437	55.36	42.876667	13.168667	9.38	0.8	16	4	117	0.32	2.1	1.5	0.98	0.18
161007	2201	37.09	42.852167	13.145667	2.82	0.8	25	3	62	0.32	1.4	1.6	1.04	-1.23
161115	1556	36.46	43.044500	13.078000	2.28	0.8	29	1	70	0.32	1.0	0.9	1.06	0.62
161115	2011	51.78	42.776667	13.095333	5.14	0.8	20	5	103	0.32	1.2	1.8	0.92	-1.51
170105	1531	38.19	43.028500	13.117167	2.25	0.8	21	3	56	0.32	1.0	2.5	0.60	-2.32
171114	1947	36.83	42.983333	13.152167	2.92	0.8	23	8	78	0.32	1.3	1.4	0.37	-0.33
130816	919	13.92	42.930167	12.929667	7.39	0.7	41	9	51	0.32	0.7	1.2	0.23	-0.71
160903	455	25.48	42.908667	13.266667	14.19	0.7	23	6	43	0.32	0.7	1.3	0.24	0.27
161005	1919	8.88	42.790500	13.137333	1.63	0.7	20	5	118	0.32	1.4	1.4	0.27	-1.09
170110	2252	1.61	43.038667	13.110167	0.32	0.7	27	2	65	0.32	0.8	0.9	0.59	-1.09
170205	440	29.23	43.048000	13.036333	4.25	0.7	26	3	54	0.32	0.7	1.2	0.18	-0.69
131016	503	19.40	43.004833	12.843667	0.94	0.6	52	5	61	0.32	0.6	3.2	0.51	-3.04
141024	1016	9.28	43.310333	12.541333	3.00	0.6	41	5	38	0.32	0.6	1.1	0.28	-0.67
161122	2306	50.56	42.866500	13.092667	4.25	0.6	34	4	44	0.32	0.8	2.3	0.30	-3.29
161206	28	21.84	43.049667	13.101000	0.32	0.6	38	2	42	0.32	1.4	0.8	1.91	-1.16
170216	356	58.10	42.577500	13.322000	2.21	0.6	25	6	100	0.32	0.6	1.7	0.14	-1.09
170319	345	46.22	42.798167	13.080000	6.91	0.6	17	6	125	0.32	0.9	1.4	0.37	-0.01
170920	2208	57.76	42.890167	13.218167	0.50	0.6	20	3	106	0.32	0.6	1.0	0.03	-1.22
171116	2156	55.19	43.066500	13.036333	2.19	0.6	25	5	58	0.32	0.5	1.1	0.05	-0.27
140710	1227	54.48	43.350000	12.543333	3.00	0.5	39	3	47	0.32	0.5	1.5	0.22	-0.03
161018	2258	47.75	42.740833	13.181000	1.22	0.5	25	5	105	0.32	0.9	1.1	0.58	-0.92
170105	1225	11.95	43.010000	13.068667	0.60	0.5	16	3	110	0.32	1.7	2.9	0.89	-3.13
170628	26	39.91	43.025167	13.065167	1.66	0.5	22	2	66	0.32	0.6	1.2	0.66	-1.40
170703	153	44.63	42.845500	12.951167	6.57	0.5	20	7	155	0.32	1.3	2.5	0.70	-1.96
171221	1213	50.61	42.832000	12.887833	11.41	0.5	14	18	168	0.32	1.7	2.5	0.46	0.64
130802	1031	27.99	42.960167	13.109000	5.78	0.4	36	5	60	0.32	0.7	1.1	0.36	-0.81
150920	2159	40.10	43.627500	12.343167	2.60	0.4	25	9	133	0.32	0.7	1.3	0.10	-0.66
161021	17	18.49	42.877000	13.232500	6.61	0.4	19	4	113	0.32	2.0	1.1	1.26	-0.38
170101	359	33.56	43.077500	13.046833	4.10	0.4	23	4	73	0.32	0.6	1.4	0.20	-0.66
170110	1845	51.27	43.086333	13.085500	1.74	0.4	26	3	85	0.32	0.7	1.2	0.53	-1.06
170221	1151	3.43	42.924667	13.113500	4.88	0.4	17	6	109	0.32	0.9	1.8	0.23	-0.94
170521	316	13.93	43.071500	13.049167	5.88	0.4	25	4	46	0.32	1.0	1.4	0.09	0.05
170714	2057	31.56	43.061500	13.054833	3.50	0.4	25	4	70	0.32	0.7	1.1	0.28	-0.76
170715	2237	43.36	42.787167	13.113167	6.78	0.4	19	5	147	0.32	2.0	0.6	1.59	0.07
130812	158	59.36	43.031000	13.006333	12.00	0.3	42	7	35	0.32	0.7	1.2	0.14	0.67
140110	825	51.26	43.382000	12.501333	2.82	0.3	22	5	108	0.32	1.2	1.8	0.44	-0.25
140121	904	13.24	43.363833	12.518333	0.89	0.3	27	4	73	0.32	0.6	1.1	0.22	-0.92
161216	47	47.91	43.039833	13.109667	1.33	0.3	19	2	78	0.32	0.4	1.2	0.16	-0.99
170725	2343	19.11	43.008333	13.334000	9.47	0.3	23	4	74	0.32	0.9	1.4	0.69	1.36
171126	1901	0.71	42.647167	13.272500	9.82	0.3	14	5	87	0.32	1.5	3.2	0.98	1.66
130818	644	1.98	43.558333	12.094667	2.97	0.2	40	3	115	0.32	0.6	1.3	0.26	-0.70
140114	1645	47.48	43.388000	12.492000	0.32	0.2	20	5	108	0.32	0.4	1.1	0.38	-1.48
140809	1533	56.90	43.660500	12.115333	6.66	0.2	17	10	157	0.32	2.4	1.4	1.99	0.18
141003	931	4.76	43.580333	12.341333	2.32	0.2	23	7	92	0.32	1.4	1.3	1.07	-1.26
150409	1949	16.13	42.736500	12.868500	13.00	0.2	12	19	81	0.32	1.1	3.3	1.33	3.94
160715	155	48.24	43.347500	12.636333	4.00	0.2	18	6	168	0.32	1.9	1.6	1.59	-0.73
160903	1956	27.89	42.846333	13.137500	1.50	0.2	19	2	77	0.32	1.1	1.0	0.48	-0.11
130727	1032	56.84	43.394667	12.471167	6.94	0.1	44	3	40	0.32	0.8	1.7	0.91	2.05
130831	2215	8.32	43.254167	12.781000	7.39	0.1	48	5	43	0.32	0.4	1.3	0.13	0.33
131005	320	9.52	43.440333	12.447500	4.91	0.1	33	4	63	0.32	0.7	1.5	0.39	-1.72
140731	122	42.39	43.377333	12.444000	7.64	0.1	27	1	54	0.32	1.3	1.9	1.05	1.40
150920	221	8.31	43.642833	12.339500	4.00	0.1	27	8	150	0.32	0.8	1.4	0.21	-0.53
140125	247	6.76	43.398000	12.482667	1.85	0.0	15	4	211	0.32	1.1	1.0	0.07	-0.07
140505	236	11.15	43.338667	12.523167	1.46	0.0	25	5	69	0.32	0.5	1.1	0.24	-0.97
140708	2233	43.39	43.331500	12.536667	3.97	0.0	32	5	73	0.32	0.6	1.4	0.20	-0.27
150918	2307	33.83	43.635167	12.329000	2.00	0.0	17	7	142	0.32	0.7	1.3	0.19	-0.72
110109	1058	22.37	42.183000	13.314833	0.32	3.7	60	40	273	0.31	1.3	0.8	0.12	-0.80
100704	1138	59.63	42.215167	13.360500	0.32	3.5	69	36	260	0.31	1.5	1.1	0.72	-1.06
120611	948	10.87	43.750000	11.782333	59.75	3.4	36	5	193	0.31	1.4	0.5	0.13	0.17
91129	2011	2.49	42.351000	13.489167	0.32	3.2	47	12	259	0.31	2.6	1.0	2.23	-0.96
151001	1214	21.62	43.673167	13.475333	5.97	2.8	54	8	203	0.31	1.0	1.8	0.81	2.15
140524	642	2.86	44.000167	11.811833	23.27	2.5	48	11	131	0.31	1.7	0.8	0.53	0.38
150921	1457	52.76	43.495500	13.764167	3.52	2.5	53	14	236	0.31	1.4	1.6	0.44	-0.25
150425	904	16.33	44.215667	11.904500	20.91	2.3	36	8	114	0.31	1.4	2.0	0.41	0.53
130814	932	21.73	43.507833	13.745167	3.03	2.2	77	12	227	0.31	0.9	1.1	0.11	-0.29
170801	1910	21.35	42.738333	13.175167	6.60	2.2	50	30	79	0.31	0.4	1.6	0.01	-0.21
131018	455	33.14	43.461333	13.759667	4.00	2.1	80	16	228	0.31	1.5	2.4	0.51	-1.40
160423	1238	39.35	42.794000	13.838833	16.50	2.0	62	6	150	0.31	1.1	1.5	0.38	0.54
130721	143	43.63	43.505167	13.756667	3.44	1.9	60	13	245	0.31	1.5	2.0	0.16	-0.45
170118	1748	55.06	42.626833	13.265500	9.10	1.9	20	6	64	0.31	2.2	2.7	1.03	1.79
160602	1347	36.63	42.724333	11.990500	0.71	1.8	41	23	254	0.31	1.8	3.6	1.95	-4.69
170326	1742	46.23	42.783833	12.762667	5.63	1.8	42	11	71	0.31	0.4	1.5	0.10	-1.02
160825	1538	38.46	42.826833	13.248000	1.75	1.7	18	4	84	0.31	1.1	1.3	0.90	-0.94
130722	401	28.69	43.522167	13.787167	0.72	1.6	32	15	266	0.31	2.1	2.1	2.10	-2.57
161108	2249	40.78	42.739167	12.973000	0.32	1.6	16	17	226	0.31	2.7	1.2	1.50	-0.60
130824	230	59.49	43.474833	13.779667	2.97	1.5	44	17	236	0.31	1.5	1.7	0.33	-0.53
161103	54	56.77	42.900333	13.189500	5.25	1.5	44	5	46	0.31	0.8	1.2	0.20	-0.18
100705	44	51.01	42.520167	12.639333	8.33	1.4	28	11	227	0.31	1.0	1.7	0.24	1.11
160601	135	7.03	42.744667	11.992333	3.39	1.4	28	21	289	0.31	2.1	2.7	0.18	-1.23
170122	1847	58.78	42.582667	13.326667	5.02	1.4	35	7	65	0.31	0.7	1.3	0.04	0.07
131013	419	22.83	43.520500	13.777833	4.35	1.3	30	15	264	0.31	2.0	2.3	0.40	0.13
140813	2354	13.71	43.469000	13.786500	4.35	1.3	26	17	259	0.31	1.4	1.9	0.72	-0.48
160901	728	42.83	42.573667	13.271000	4.19	1.3	23	7	160	0.31	1.4	2.4	1.32	-2.68
161105	517	8.16	42.907833	13.166500	1.75	1.3	37	9	36	0.31	1.9	1.6	1.25	-0.92
161109	805	44.77	42.777000	13.101667	4.78	1.3	34	11	84	0.31	0.6	1.6	0.35	-0.96
130721	222	32.40	43.529667	13.771000	5.82	1.2	43	14	264	0.31	1.7	2.0	0.40	0.71
130820	941	11.56	43.670667	13.166167	8.00	1.2	48	14	144	0.31	1.0	1.8	0.49	-1.61
131012	2308	51.29	43.498500	13.759000	1.13	1.2	32	14	236	0.31	1.9	1.6	2.29	-1.70
160915	758	49.14	42.651333	13.289667	26.13	1.2	17	4	133	0.31	1.7	1.3	0.53	-0.38
130923	1352	45.81	42.753000	13.159667	9.02	1.1	34	10	71	0.31	1.6	2.9	0.92	-2.02
160902	2310	9.19	42.820167	13.172000	6.91	1.1	31	3	84	0.31	0.8	1.1	0.33	0.13
161110	502	22.68	42.742500	13.197000	5.32	1.1	21	6	76	0.31	1.1	1.2	0.54	0.61
170120	1255	4.20	42.906167	13.150333	1.97	1.1	31	3	74	0.31	0.4	1.8	0.24	-1.01
130506	1838	57.81	43.816500	13.298833	1.32	1.0	36	13	210	0.31	1.2	1.3	0.30	-0.74
130919	2002	29.45	43.514500	13.708000	2.28	1.0	25	9	241	0.31	2.1	2.2	1.01	-1.48
140130	1624	41.56	43.361000	12.509667	4.88	1.0	42	5	39	0.31	0.8	1.5	0.35	-0.44
161112	1618	53.61	42.976167	13.145833	6.85	1.0	19	7	91	0.31	1.4	1.8	0.49	0.80
161120	656	7.03	42.632000	13.333167	6.10	1.0	21	0	141	0.31	1.6	2.0	0.73	0.63
161203	1530	37.18	42.888500	13.087000	12.97	1.0	24	6	49	0.31	1.1	0.9	0.62	0.15
170105	1058	57.51	42.577167	13.228667	4.10	1.0	19	8	246	0.31	1.2	1.4	0.05	0.00
170105	1719	30.33	42.570000	13.277333	5.49	1.0	26	7	95	0.31	0.7	1.1	0.12	0.32
170319	11	59.89	42.990500	13.017833	12.50	1.0	19	4	70	0.31	0.7	1.5	0.06	1.45
170706	2140	31.50	43.190167	11.624000	8.02	1.0	38	32	193	0.31	1.8	3.9	0.32	-0.62
130920	719	3.14	42.561000	13.151833	7.72	0.9	30	10	176	0.31	0.9	1.8	0.09	0.03
131006	206	51.21	42.589833	13.125500	7.25	0.9	15	7	207	0.31	1.4	1.8	0.82	-0.87
141209	956	37.05	43.648667	12.003667	0.32	0.9	29	5	82	0.31	1.5	2.9	0.72	-2.39
161022	349	8.46	42.775333	13.122500	1.13	0.9	30	6	58	0.31	0.5	1.5	0.37	-1.71
161111	444	34.24	42.959333	13.168833	6.69	0.9	38	7	37	0.31	0.7	1.4	0.14	0.38
161228	2326	40.76	42.704500	13.360000	7.38	0.9	20	5	93	0.31	1.8	2.2	2.31	-3.36
170318	2255	5.76	43.018333	13.134500	0.47	0.9	35	4	62	0.31	0.5	0.9	0.33	-1.09
171007	544	46.59	42.781333	13.075333	8.88	0.9	19	7	59	0.31	1.3	1.3	0.97	-0.80
130527	1515	17.46	42.907000	12.817500	8.38	0.8	18	7	131	0.31	1.3	3.1	0.09	0.73
130805	1806	28.53	43.441167	13.154000	10.78	0.8	47	8	81	0.31	0.8	1.5	0.30	1.01
131017	1043	37.57	43.081667	12.888500	22.63	0.8	15	9	86	0.31	1.6	2.1	0.67	0.48
140124	1357	26.49	43.389167	12.504167	0.33	0.8	25	5	142	0.31	1.2	0.6	0.64	-0.66
160909	1204	45.49	42.708667	13.203833	9.78	0.8	20	2	100	0.31	1.1	0.9	0.38	0.83
161029	2222	37.17	43.041167	13.106833	1.07	0.8	24	2	89	0.31	2.5	2.4	2.89	-2.83
161216	112	51.29	42.736500	13.192500	3.97	0.8	30	5	74	0.31	0.7	1.7	0.31	-0.91
170209	2005	29.93	42.894333	13.084667	9.63	0.8	19	5	72	0.31	1.3	2.0	0.92	-1.56
170911	102	7.41	42.842833	12.906167	7.22	0.8	21	5	59	0.31	1.1	1.1	0.80	-0.78
171112	859	27.80	43.024333	13.038667	1.10	0.8	25	7	101	0.31	0.5	1.2	0.13	-0.61
130925	646	19.55	42.814167	13.036167	2.50	0.7	41	7	44	0.31	0.7	1.4	0.54	-1.34
160918	11	18.30	42.758500	13.173000	2.85	0.7	19	7	118	0.31	1.2	1.1	0.32	-0.25
160918	517	33.04	42.806667	13.170833	9.94	0.7	19	4	98	0.31	1.2	0.9	0.33	0.42
170107	524	59.82	43.002333	13.032833	1.25	0.7	21	6	73	0.31	0.9	1.7	0.75	-2.45
170419	447	57.40	42.941167	13.163667	7.36	0.7	24	4	138	0.31	1.1	0.8	0.51	-0.06
170429	45	34.23	43.011167	13.033500	1.52	0.7	23	5	58	0.31	1.3	0.9	0.92	-0.72
130929	2350	4.05	42.868167	13.067333	6.72	0.6	41	5	50	0.31	0.5	1.1	0.12	-0.89
141026	2326	18.88	43.210000	12.641667	2.60	0.6	43	3	79	0.31	0.5	1.6	0.13	-1.76
160905	12	37.71	42.615000	13.311333	2.03	0.6	23	3	129	0.31	1.5	1.0	0.76	-0.21
160929	143	31.01	42.832833	13.022500	0.32	0.6	25	6	79	0.31	0.7	1.1	0.33	-1.49
161228	610	17.11	42.742500	13.151000	5.75	0.6	14	3	118	0.31	1.9	1.6	0.77	-0.01
161231	1306	3.83	42.968667	13.065167	9.03	0.6	16	1	96	0.31	1.6	1.9	1.19	-0.26
170408	1643	17.29	42.982167	13.114833	3.35	0.6	40	6	43	0.31	0.9	1.0	1.28	-1.55
170511	2223	50.97	43.017500	13.116000	1.75	0.6	24	3	55	0.31	0.6	1.7	0.23	-1.17
130808	254	21.48	43.450333	13.130833	5.13	0.5	49	10	101	0.31	0.5	1.1	0.08	-0.16
140305	1037	29.59	43.316167	12.633000	1.91	0.5	36	8	71	0.31	0.7	1.4	0.81	-1.76
160903	1516	44.10	42.850500	13.124833	2.97	0.5	22	2	109	0.31	1.8	2.0	0.59	-1.00
170202	1809	47.08	42.724333	13.226333	4.02	0.5	22	7	84	0.31	1.2	1.1	0.84	-0.60
130910	125	59.99	43.218000	12.580833	4.74	0.4	48	6	82	0.31	0.4	1.2	0.12	-0.75
150920	2100	13.96	43.612333	12.339833	2.63	0.4	26	9	117	0.31	1.1	1.5	0.62	-0.68
150921	206	32.72	43.635667	12.336667	2.96	0.4	26	8	142	0.31	0.8	1.3	0.14	-0.43
150921	216	40.77	43.636000	12.340667	3.47	0.4	21	8	142	0.31	0.9	1.5	0.31	-0.61
161124	532	55.90	43.056333	13.087167	2.78	0.4	28	2	49	0.31	0.4	1.0	0.38	-1.19
161215	1757	43.21	42.939000	13.123833	6.25	0.4	32	6	36	0.31	0.6	1.1	0.14	-0.12
170105	321	24.88	42.924667	13.210333	3.07	0.4	27	2	71	0.31	0.6	1.2	0.20	0.65
170226	1954	20.81	42.933667	13.035667	6.14	0.4	24	5	61	0.31	1.0	1.1	0.29	0.06
170730	418	55.25	43.063167	13.052500	4.63	0.4	21	4	57	0.31	1.2	2.7	0.59	-1.02
110615	56	37.94	42.814167	13.112167	1.44	0.3	16	2	284	0.31	1.8	2.7	2.41	-2.54
140130	959	41.60	43.384500	12.486333	2.32	0.3	37	4	40	0.31	0.8	1.2	0.39	-1.04
140130	2359	15.03	43.442000	12.474167	4.78	0.3	38	5	36	0.31	0.8	1.3	0.46	-1.39
141016	1524	8.02	43.312000	12.534500	4.00	0.3	25	6	71	0.31	0.9	1.5	0.45	-1.11
150131	1021	53.92	43.350000	12.527167	0.35	0.3	34	4	67	0.31	0.4	1.0	0.09	-1.08
170212	2045	52.66	43.011667	13.035167	0.32	0.3	19	5	80	0.31	0.6	0.9	0.42	-1.66
170910	1847	12.81	42.968167	13.076167	9.86	0.3	14	8	172	0.31	1.9	2.4	0.14	0.29
130909	1423	10.12	43.361833	12.544500	7.50	0.2	45	2	32	0.31	0.5	1.3	0.16	-0.40
140128	913	57.48	43.416167	12.457500	4.52	0.2	16	4	102	0.31	2.2	1.6	1.71	0.69
140214	717	6.28	43.432667	12.478833	2.69	0.2	20	6	68	0.31	0.9	1.5	0.31	-1.17
140419	2228	5.62	43.348333	12.526000	3.66	0.2	27	4	68	0.31	1.1	1.5	0.75	-1.01
141010	718	4.33	43.445333	12.360167	2.69	0.2	23	3	68	0.31	1.4	0.8	1.08	-0.32
141017	1952	45.86	43.442000	12.511333	3.82	0.2	34	5	40	0.31	0.8	1.5	0.12	-0.84
141022	2057	2.86	43.431833	12.516000	0.50	0.2	29	6	62	0.31	0.7	1.0	0.68	-1.32
150104	826	47.89	43.365667	12.720333	11.64	0.2	25	7	74	0.31	0.9	1.4	0.29	0.31
150222	1506	18.37	43.345833	12.602667	0.32	0.2	24	4	60	0.31	0.9	2.0	0.50	-1.27
160927	237	46.66	42.818833	13.275000	4.96	0.2	31	6	74	0.31	0.8	1.1	0.48	-0.60
170715	1914	25.00	42.932333	13.186167	0.66	0.2	16	2	105	0.31	1.5	0.3	1.55	-0.09
170815	226	17.68	42.970667	13.045000	2.21	0.2	25	1	56	0.31	0.8	2.7	0.62	-2.33
131112	1806	48.28	43.402667	12.506500	3.96	0.1	21	6	72	0.31	0.8	2.0	0.09	-0.18
140616	2015	17.60	43.303500	12.612167	3.47	0.1	29	8	68	0.31	0.5	1.7	0.22	-1.44
140623	2348	11.35	43.285000	12.615833	0.32	0.1	22	8	79	0.31	0.5	0.9	0.25	-1.18
160205	2116	42.43	42.617667	13.101500	5.66	0.1	12	5	163	0.31	2.0	2.9	1.23	-2.21
160928	1939	3.23	42.876167	13.224500	2.89	0.1	15	5	101	0.31	1.0	1.3	0.73	-0.95
161022	2251	1.65	42.798667	13.159833	4.77	0.1	21	5	54	0.31	0.9	1.6	0.75	1.41
130917	2009	6.31	43.465500	12.275167	10.75	0.0	44	3	60	0.31	0.6	1.3	0.12	0.62
131119	551	22.58	43.431833	12.541667	8.47	0.0	16	7	75	0.31	0.5	1.2	0.04	0.25
131121	2227	25.31	43.459667	12.564667	6.38	0.0	18	2	70	0.31	0.6	1.1	0.17	0.42
140117	2212	37.75	43.387500	12.520500	0.64	0.0	22	4	72	0.31	0.6	1.1	0.36	-1.17
140921	1440	0.86	43.338167	12.515667	4.00	0.0	30	5	86	0.31	0.7	1.1	0.28	0.08
151226	1940	36.00	43.628500	12.336167	3.47	0.0	13	8	197	0.31	1.6	1.7	0.69	-0.04
170305	514	52.86	43.125500	14.029500	9.00	3.3	77	23	231	0.30	1.1	2.7	0.11	-0.09
91002	503	20.82	42.255667	13.552333	0.32	3.1	50	21	291	0.30	2.0	1.8	1.79	-2.68
160824	144	56.99	42.639500	13.239167	2.57	2.9	16	16	126	0.30	1.4	2.5	0.79	-1.36
90802	1343	48.44	43.716167	13.404500	1.75	2.6	90	14	200	0.30	1.1	1.4	0.39	-0.70
130721	215	51.89	43.507333	13.729333	1.64	2.5	6	11	224	0.30	1.8	2.0	1.31	-1.35
160413	1038	32.02	43.922000	13.265333	1.78	2.3	63	24	233	0.30	2.2	3.3	1.67	-2.52
120918	558	24.37	42.671167	11.974000	3.99	2.1	30	29	261	0.30	2.3	3.1	0.54	-0.96
130603	1603	48.91	42.451000	13.367000	7.46	2.1	59	10	240	0.30	0.7	1.1	0.03	-0.10
130723	1330	47.32	43.530500	13.782667	2.72	2.1	48	15	248	0.30	1.5	1.6	0.02	-0.39
170608	555	56.26	43.785333	13.347667	3.47	2.0	81	13	209	0.30	1.1	1.4	0.28	-0.36
171110	1933	41.91	43.917833	12.521500	32.28	1.9	39	15	210	0.30	1.2	2.2	0.05	0.17
171111	226	17.36	43.406500	13.683500	27.60	1.9	35	7	196	0.30	1.1	1.6	0.27	-0.47
130613	706	18.02	43.520833	13.785500	5.83	1.7	38	15	247	0.30	1.8	3.1	0.39	0.29
130721	330	15.23	43.509500	13.794000	4.25	1.7	56	16	246	0.30	1.5	2.1	0.29	-0.22
130828	1139	8.02	43.550000	13.730500	3.85	1.7	58	10	252	0.30	1.4	1.4	0.07	0.01
140813	29	47.67	43.481667	13.798333	4.07	1.7	26	18	256	0.30	1.3	2.0	0.44	-0.72
160531	1015	20.94	42.748833	11.885500	5.74	1.6	28	26	261	0.30	2.1	3.3	0.82	0.07
171219	2012	10.90	44.116500	12.115000	6.96	1.6	28	29	151	0.30	2.2	4.1	0.61	-1.24
120918	424	15.67	42.691833	12.042000	17.07	1.5	30	25	259	0.30	1.7	3.0	0.10	0.64
161110	1931	0.04	42.734000	13.347500	0.32	1.5	19	5	183	0.30	2.0	1.1	0.34	-0.94
91016	353	47.57	43.125500	13.450333	11.60	1.4	44	2	122	0.30	0.9	1.5	0.14	0.51
130212	1852	28.52	42.842833	13.868167	16.41	1.4	34	5	178	0.30	1.0	1.3	0.39	-0.04
130721	204	3.31	43.493833	13.740833	2.64	1.4	52	13	246	0.30	2.1	3.1	1.62	-1.97
130721	230	42.14	43.517000	13.777833	4.57	1.4	48	15	245	0.30	1.7	2.8	0.24	-0.73
130721	243	32.45	43.513667	13.768500	5.00	1.4	40	14	242	0.30	1.7	2.2	0.41	-0.19
160602	1314	21.41	42.705333	11.940833	7.78	1.4	43	27	261	0.30	1.6	4.0	0.46	0.12
160907	844	39.41	42.783000	13.132833	2.91	1.4	35	6	75	0.30	0.6	1.1	0.22	0.08
161120	1321	41.30	42.746667	13.205167	6.69	1.4	36	5	42	0.30	0.6	1.3	0.35	0.48
140425	212	17.78	42.802333	12.534833	0.91	1.3	38	22	119	0.30	0.7	2.0	0.09	-0.68
160908	258	7.51	42.655500	13.254167	7.22	1.3	28	3	80	0.30	1.3	0.9	1.35	-0.31
130822	1124	25.42	43.545333	13.710000	4.86	1.2	20	9	251	0.30	1.9	1.6	0.20	0.49
161029	824	38.10	43.018333	13.143667	6.19	1.2	37	5	55	0.30	0.6	1.2	0.08	-0.29
161130	534	44.26	42.551833	13.286833	6.85	1.2	21	8	97	0.30	1.2	1.6	0.98	-1.59
161221	757	36.87	43.033500	13.071000	6.32	1.1	34	1	41	0.30	0.6	1.2	0.07	-0.56
161223	1310	8.37	42.682500	13.243833	9.57	1.1	17	3	106	0.30	0.9	1.5	0.14	-0.84
170118	2149	23.37	43.025167	13.113667	0.32	1.1	20	2	121	0.30	1.1	1.1	1.39	-1.26
170315	848	30.70	43.912333	12.884000	4.27	1.1	20	26	308	0.30	2.8	3.8	0.51	-1.96
170326	556	3.33	43.705167	12.113500	5.60	1.1	30	12	126	0.30	0.8	1.7	0.42	1.17
160907	1506	4.98	42.921333	13.240167	4.94	1.0	21	4	81	0.30	0.9	1.1	0.09	0.01
161116	2054	8.61	42.889333	13.191667	6.13	1.0	59	4	51	0.30	0.5	1.2	0.19	0.11
170209	1741	49.55	42.737500	13.249833	8.35	1.0	29	9	82	0.30	0.5	1.3	0.18	-0.30
170210	338	28.00	43.064000	13.054833	5.38	1.0	24	4	57	0.30	0.9	1.4	0.57	0.10
131009	127	50.91	42.729000	12.504333	6.69	0.9	40	10	172	0.30	0.9	1.6	0.27	-0.91
140811	2356	0.62	42.994000	14.010000	21.28	0.9	30	22	258	0.30	2.3	2.9	0.57	-0.86
161010	2309	6.84	42.863167	13.069667	3.57	0.9	20	5	122	0.30	1.2	1.1	0.73	-0.45
161229	1959	48.01	43.026833	13.035167	0.57	0.9	30	4	49	0.30	0.6	1.6	0.35	-1.29
170204	1048	21.85	42.521500	13.391000	2.94	0.9	21	2	102	0.30	1.8	1.4	1.94	-0.12
170204	2015	25.62	42.524833	13.331500	8.13	0.9	18	6	117	0.30	1.5	1.5	0.81	0.05
170418	1848	43.58	43.000667	13.036333	7.03	0.9	17	4	59	0.30	1.0	1.6	0.15	0.24
170514	636	43.52	43.042000	13.128667	8.03	0.9	27	3	82	0.30	1.6	0.9	1.04	0.20
130809	4	41.45	43.441167	13.118000	11.75	0.8	38	10	184	0.30	1.3	1.5	0.26	0.26
140428	900	51.18	43.150000	12.676833	7.57	0.8	23	5	128	0.30	1.2	1.5	1.34	-1.59
140801	30	27.87	42.795167	12.545833	4.77	0.8	24	29	172	0.30	1.1	3.6	0.11	-1.49
150207	832	18.73	42.962667	13.268000	20.03	0.8	19	9	66	0.30	0.9	1.2	0.20	0.23
161012	338	40.81	42.927333	13.274833	2.28	0.8	26	7	56	0.30	0.5	1.1	0.04	-0.57
161021	245	52.02	42.675833	13.138333	10.63	0.8	27	8	63	0.30	1.5	1.7	1.26	-1.35
170107	818	52.40	43.034500	13.080167	0.69	0.8	23	1	45	0.30	1.0	1.7	0.78	-2.21
170224	1326	11.38	43.647833	12.332500	2.10	0.8	32	7	157	0.30	0.8	1.2	0.34	-0.93
130930	1140	53.89	42.766167	13.258000	10.75	0.7	37	3	67	0.30	0.9	1.3	0.80	-1.29
141204	804	43.94	43.305333	12.564667	2.63	0.7	32	6	63	0.30	0.5	1.6	0.08	-1.35
141209	837	59.47	43.308667	12.553000	3.72	0.7	29	6	40	0.30	0.5	1.6	0.17	-0.89
161004	37	45.74	42.767833	13.160333	8.91	0.7	27	8	112	0.30	1.8	0.8	1.34	-0.43
161130	801	30.91	43.022667	13.111333	0.50	0.7	22	2	51	0.30	0.9	1.4	0.31	-1.17
170108	416	53.13	43.034833	13.045000	2.52	0.7	17	3	59	0.30	1.2	1.3	0.72	-0.91
170327	250	8.82	43.034500	13.026000	2.69	0.7	17	3	72	0.30	1.0	1.6	0.17	-0.36
120621	27	13.37	43.871500	13.061500	6.69	0.6	22	19	210	0.30	2.0	2.8	1.55	-0.07
130801	738	10.49	42.901167	12.861167	7.60	0.6	27	10	135	0.30	0.5	1.2	0.05	-0.17
130828	155	33.48	43.346667	12.550333	5.13	0.6	42	3	58	0.30	0.6	1.1	0.58	-1.13
130831	1809	46.90	42.770333	13.314333	15.00	0.6	29	2	106	0.30	0.8	2.0	0.20	-0.98
160909	1400	40.56	42.760167	13.142000	2.53	0.6	22	8	119	0.30	0.6	1.1	0.40	-0.54
161231	2102	5.69	42.739500	13.178000	8.96	0.6	23	5	67	0.30	0.7	1.4	0.10	-0.35
170210	127	19.36	43.016667	13.015500	0.75	0.6	26	6	85	0.30	0.7	1.2	0.33	-1.09
170430	2052	40.82	42.717167	13.200333	5.00	0.6	20	6	78	0.30	2.2	1.4	2.13	-1.19
170702	658	11.42	43.060500	13.064167	3.19	0.6	28	3	56	0.30	0.7	1.2	0.42	-0.87
170918	247	11.48	42.960167	13.046667	0.32	0.6	26	0	58	0.30	0.6	1.3	0.45	-1.69
130930	117	18.24	43.064000	12.813500	9.19	0.5	52	10	39	0.30	1.0	1.4	0.70	0.51
131118	57	43.34	43.607333	12.363167	2.69	0.5	34	11	113	0.30	0.5	1.7	0.43	-2.24
140131	2335	25.66	43.403167	12.749667	10.88	0.5	21	5	81	0.30	0.8	2.2	0.72	2.09
170214	1918	11.10	42.496167	13.411333	3.88	0.5	18	4	125	0.30	2.0	1.8	1.83	-1.76
170911	2040	8.55	42.979500	13.208167	0.63	0.5	18	8	85	0.30	0.9	1.5	0.25	-1.59
130914	1912	22.10	43.420833	13.032000	15.53	0.4	38	4	107	0.30	0.6	1.1	0.06	-0.26
160520	903	58.37	43.377833	12.546667	0.66	0.4	20	2	149	0.30	1.4	0.5	1.03	-0.26
161013	104	45.49	42.896000	13.107667	0.32	0.4	16	7	90	0.30	2.3	3.1	1.32	-2.88
170315	1856	22.63	43.002333	13.042167	9.32	0.4	21	5	61	0.30	1.2	1.4	0.61	-0.89
130919	1850	41.80	43.462167	12.455333	7.10	0.3	35	2	44	0.30	0.6	1.1	0.21	-0.97
131002	250	31.40	42.813000	12.744667	0.99	0.3	16	7	95	0.30	1.5	3.0	2.24	-4.49
131114	2033	34.72	43.541167	13.017500	10.52	0.3	14	8	138	0.30	1.3	1.7	0.71	-0.29
141005	649	7.43	43.195500	12.665000	8.50	0.3	22	14	165	0.30	1.4	2.2	0.19	0.71
150101	510	6.02	43.318000	12.551833	3.00	0.3	16	6	101	0.30	1.2	2.6	0.46	-1.20
160924	114	52.39	42.788833	13.132833	0.32	0.3	20	5	143	0.30	1.7	2.4	1.31	-2.74
170816	1526	33.10	43.099000	13.075167	5.21	0.3	23	7	56	0.30	0.4	1.3	0.11	0.56
130603	423	57.81	43.566000	12.359000	2.19	0.2	21	11	129	0.30	0.7	2.3	0.18	-1.82
130816	2130	27.76	42.988833	12.986667	11.60	0.2	43	6	64	0.30	0.7	1.2	0.05	0.09
130828	2051	50.34	43.344000	12.550500	6.38	0.2	35	3	61	0.30	0.5	1.1	0.11	-0.31
140202	1851	49.86	43.421667	12.533500	0.66	0.2	21	6	74	0.30	0.8	1.2	0.81	-1.40
170513	2341	47.63	43.673167	12.118667	4.00	0.2	15	11	177	0.30	2.5	2.5	1.34	-0.91
171126	46	36.12	43.238667	12.608000	6.91	0.2	14	7	110	0.30	1.2	1.3	0.95	0.26
131228	29	0.79	43.538167	12.170667	2.22	0.1	22	3	106	0.30	1.4	1.0	0.13	-0.81
140831	649	0.42	43.108667	13.006333	8.16	0.1	18	10	70	0.30	0.5	1.1	0.05	-0.18
140128	1545	54.95	43.386333	12.494333	4.16	0.0	17	5	128	0.30	1.7	1.9	2.17	0.18
140324	926	35.64	43.506000	12.355000	2.91	0.0	17	7	130	0.30	0.7	1.1	0.23	-0.11
140804	2341	35.66	43.202333	12.580333	3.88	0.0	23	5	108	0.30	0.9	1.3	0.68	-1.04
90820	344	8.31	42.212167	13.540000	1.36	3.1	48	26	278	0.29	2.7	2.4	1.53	-2.33
120122	2102	20.00	43.102000	14.017500	0.72	3.0	81	23	228	0.29	1.6	1.5	1.36	-1.71
100718	2336	21.67	42.379667	13.233667	3.47	2.7	65	22	254	0.29	1.4	2.0	0.24	-0.34
130614	503	25.36	43.511167	13.752167	3.41	2.7	8	13	235	0.29	1.2	1.4	0.08	-0.03
150424	1251	47.66	44.207167	11.877667	21.50	2.6	32	9	98	0.29	2.2	4.7	0.91	1.71
160828	1533	59.07	42.628500	13.317000	8.19	2.6	26	5	119	0.29	1.1	2.0	0.89	1.60
170925	1059	14.55	43.647833	13.493833	3.22	2.4	14	5	214	0.29	1.1	1.0	0.48	-0.40
130726	238	9.71	43.496833	13.766000	3.50	2.3	82	15	227	0.29	1.2	1.1	0.17	0.26
161101	1743	7.81	42.827667	13.151333	21.10	2.3	27	13	69	0.29	3.0	1.1	1.20	-0.18
100808	2152	32.06	44.125333	12.162500	15.00	2.2	54	25	226	0.29	1.7	4.1	0.12	1.97
130822	652	18.09	43.527667	13.746000	3.08	2.2	87	12	240	0.29	1.2	1.3	0.44	-0.31
140819	29	46.76	44.209833	12.301333	18.97	2.2	74	15	188	0.29	1.0	1.2	0.03	0.46
100731	2138	13.15	42.319000	13.471833	2.07	2.0	37	25	283	0.29	2.3	2.1	0.17	-1.00
161031	452	53.36	43.010000	13.132167	4.00	2.0	36	8	50	0.29	0.8	1.2	0.69	0.70
171220	520	12.08	43.959167	13.460000	25.97	2.0	57	34	275	0.29	1.5	1.6	0.18	-0.51
130721	1403	29.81	43.502667	13.761333	4.88	1.9	82	14	237	0.29	1.0	1.3	0.04	-0.20
160504	2316	9.42	43.939833	11.794833	0.32	1.9	66	6	132	0.29	1.3	0.8	0.90	-0.89
130919	2257	9.27	42.742500	13.934667	21.94	1.8	32	8	255	0.29	2.3	1.6	2.33	-0.18
140327	840	9.96	43.534333	13.729667	3.27	1.8	44	10	253	0.29	1.5	1.3	0.56	0.30
140416	510	17.39	43.781167	13.340667	3.07	1.8	58	12	207	0.29	1.0	1.1	0.37	-0.01
130721	432	9.94	43.529667	13.765167	5.00	1.7	56	13	262	0.29	1.9	2.2	1.00	-0.30
110924	121	2.18	43.501000	13.754333	3.94	1.6	44	13	235	0.29	1.6	2.4	0.12	-0.63
120412	2347	40.19	42.400833	12.540167	7.35	1.6	45	23	251	0.29	1.4	3.1	0.50	1.26
150311	2226	6.85	44.125833	12.000833	24.24	1.6	22	21	115	0.29	1.6	2.4	0.69	-0.71
161101	46	59.22	42.751833	13.210833	6.41	1.6	55	7	41	0.29	0.3	1.3	0.02	0.10
130723	1227	58.87	43.529667	13.769833	0.32	1.5	30	14	263	0.29	1.9	1.6	1.82	-1.78
140922	345	59.41	43.883667	13.059667	7.33	1.5	56	6	200	0.29	1.2	1.2	0.25	0.57
130113	2044	3.21	43.409000	13.777667	8.57	1.4	36	14	225	0.29	1.2	1.7	0.24	0.25
130612	2235	15.33	44.165833	11.931333	21.00	1.4	30	15	128	0.29	2.2	2.4	0.56	0.04
130721	1053	46.00	43.520500	13.761500	3.28	1.4	42	13	242	0.29	1.8	2.9	0.48	-1.47
131016	2025	29.82	43.512833	13.758000	4.50	1.4	58	13	239	0.29	1.4	2.0	0.43	-0.67
160602	416	36.15	42.692333	11.933500	10.64	1.4	38	29	262	0.29	1.8	4.5	0.75	2.15
160816	1246	55.64	44.083167	12.072667	19.16	1.4	44	27	161	0.29	1.9	2.5	0.55	1.41
161108	222	18.53	42.742833	13.017167	26.52	1.4	22	8	71	0.29	2.8	4.5	3.17	0.81
150108	1420	43.81	43.906833	13.250000	0.32	1.3	38	22	228	0.29	2.3	3.8	1.41	-3.07
161109	402	7.75	42.667333	13.173833	5.88	1.3	19	10	109	0.29	0.8	2.5	0.19	-0.88
171021	1535	45.11	42.756000	13.159167	1.28	1.3	24	9	71	0.29	0.8	2.4	0.67	-2.66
130828	1836	38.29	43.518667	13.695167	5.19	1.2	34	8	238	0.29	2.3	2.2	0.47	0.77
161002	254	39.85	44.160333	12.079167	33.21	1.2	34	26	162	0.29	2.2	3.4	0.81	1.24
161109	50	19.89	42.637833	13.223000	9.63	1.2	22	5	138	0.29	1.1	1.3	0.11	0.62
161109	746	18.10	42.772833	13.167167	7.41	1.2	28	11	55	0.29	1.4	1.6	0.97	-0.68
161112	212	6.21	42.886000	13.099667	11.69	1.2	22	6	99	0.29	1.5	2.1	0.36	1.27
141024	139	30.67	43.569333	13.735333	4.13	1.1	18	11	279	0.29	2.3	2.4	0.50	-0.92
151128	46	45.81	42.959333	12.915333	9.41	1.1	19	5	112	0.29	1.5	1.5	1.09	-0.93
161125	924	47.98	42.875833	12.891167	10.28	1.1	20	4	128	0.29	1.1	1.2	0.32	-0.28
170101	5	21.69	43.042833	13.098667	10.19	1.1	43	1	37	0.29	1.0	1.4	0.27	0.85
170105	2006	55.80	42.457333	13.259000	9.85	1.1	16	4	194	0.29	1.8	2.6	0.68	2.14
170209	1248	13.96	42.508000	13.289000	10.35	1.1	22	6	101	0.29	0.8	1.1	0.34	-0.31
100712	1602	48.85	42.850500	12.592000	8.00	1.0	28	31	153	0.29	1.0	2.8	0.46	0.13
160908	1626	50.99	42.602833	13.251000	8.27	1.0	26	4	76	0.29	1.2	1.2	0.57	-0.14
161106	2339	3.70	43.039833	13.082000	0.77	1.0	25	1	55	0.29	0.8	1.5	0.53	-1.38
161118	549	15.62	42.807500	13.228333	4.60	1.0	29	6	86	0.29	0.7	1.7	0.53	-0.52
161127	1819	47.74	42.857167	13.348167	5.88	1.0	17	5	101	0.29	0.8	1.2	0.35	-0.08
161202	235	39.68	42.603333	13.234500	6.57	1.0	21	5	93	0.29	2.4	2.6	0.99	1.33
161231	507	24.19	42.449667	13.422500	2.91	1.0	15	10	175	0.29	1.2	2.2	0.38	-0.85
170105	1305	34.40	43.037833	13.108000	1.32	1.0	32	2	48	0.29	0.4	1.1	0.22	-0.93
170129	1521	16.50	42.618500	13.280333	6.88	1.0	25	2	51	0.29	1.1	1.0	0.32	0.44
170130	1926	20.25	42.597833	13.303667	5.33	1.0	39	4	53	0.29	0.6	1.2	0.22	0.52
170418	1543	27.41	42.690167	13.256500	5.91	1.0	24	4	67	0.29	1.4	1.4	0.70	-0.99
170419	324	48.44	42.821000	13.065000	4.66	1.0	32	4	69	0.29	1.2	1.6	0.59	-0.82
171220	1112	10.01	42.611333	13.230500	5.89	1.0	18	9	80	0.29	0.4	1.1	0.09	0.11
130602	1625	24.77	43.010833	12.601333	3.35	0.9	17	6	152	0.29	0.7	1.1	0.15	0.07
130721	250	55.36	43.537333	13.746667	5.44	0.9	24	12	258	0.29	2.0	2.6	0.36	0.33
130721	927	33.56	43.537667	13.769333	3.52	0.9	20	14	265	0.29	2.8	2.4	1.76	-0.18
130728	2228	5.89	43.510667	13.694500	0.96	0.9	22	9	235	0.29	2.3	2.0	2.60	-2.08
160906	852	40.71	42.822667	13.178833	1.66	0.9	30	2	60	0.29	0.6	1.1	0.33	-1.31
161018	2245	35.22	42.845500	13.032833	1.41	0.9	26	5	56	0.29	0.8	1.4	0.93	-1.63
161216	1122	29.59	42.869000	13.256167	0.32	0.9	24	6	117	0.29	1.1	0.7	0.41	-1.08
170122	1825	39.73	43.069833	13.079167	0.32	0.9	23	4	65	0.29	0.7	1.2	0.37	-1.41
171206	1220	16.38	42.783833	12.746500	0.85	0.9	23	15	147	0.29	0.6	1.6	0.29	-1.14
130726	1919	54.31	42.619667	12.526500	4.27	0.8	30	5	210	0.29	1.3	2.2	0.15	-0.36
161015	2328	3.39	42.931833	13.291500	0.58	0.8	29	5	76	0.29	0.6	1.1	0.21	-1.14
161127	1856	26.75	43.023500	13.086000	2.28	0.8	42	1	35	0.29	0.5	1.4	0.20	-0.77
161212	314	3.20	42.574500	13.212500	6.78	0.8	19	7	104	0.29	0.6	1.1	0.12	0.15
161220	152	56.08	42.843667	13.088000	7.16	0.8	34	2	37	0.29	0.7	1.3	0.55	1.26
170101	113	15.58	42.589000	13.214833	5.66	0.8	27	7	88	0.29	1.5	1.3	0.55	-0.81
170121	2254	10.37	42.616000	13.302167	0.44	0.8	23	3	113	0.29	0.9	1.3	0.68	-1.46
170316	56	5.21	43.901000	12.883500	6.00	0.8	46	13	239	0.29	1.3	2.2	0.18	-0.10
170427	1004	18.10	43.012500	13.024833	1.00	0.8	25	5	65	0.29	0.8	1.5	0.87	-1.80
171026	723	34.99	43.014167	13.011000	15.03	0.8	20	7	72	0.29	0.4	1.5	0.14	0.15
130929	1950	40.80	43.530500	12.646833	12.78	0.7	39	7	61	0.29	0.4	1.5	0.14	-1.68
131106	19	4.85	42.934000	13.277167	20.03	0.7	16	7	86	0.29	1.1	1.2	0.23	0.39
160920	2054	33.41	42.803667	13.067833	5.77	0.7	20	5	144	0.29	1.1	2.2	0.55	-1.99
161229	1935	36.16	43.042000	13.105667	1.50	0.7	24	2	69	0.29	0.5	1.1	0.23	-0.74
170116	641	31.46	42.973667	13.132000	2.03	0.7	24	7	48	0.29	1.0	1.7	0.88	-1.57
170525	443	59.25	43.019167	13.020167	1.03	0.7	33	4	42	0.29	0.4	0.8	0.33	-1.07
170617	211	25.19	42.455167	13.345333	11.49	0.7	27	4	157	0.29	0.6	1.2	0.12	-0.01
170821	1907	26.12	42.924667	13.212667	8.53	0.7	22	2	69	0.29	0.6	1.0	0.33	-1.09
120608	1159	54.00	43.107833	12.878000	0.32	0.6	12	12	208	0.29	1.9	2.4	1.37	-2.08
131003	2251	59.47	43.121333	12.517333	6.78	0.6	58	12	62	0.29	0.5	1.4	0.07	-0.30
140415	1950	38.73	43.235667	12.612000	5.96	0.6	30	6	121	0.29	0.7	1.2	0.36	-0.61
161123	1733	1.76	43.004000	13.139000	5.72	0.6	32	6	39	0.29	1.0	1.1	0.17	0.22
161204	1218	9.56	43.026833	13.024833	1.94	0.6	26	4	60	0.29	0.6	1.6	0.22	-0.90
161205	152	4.30	42.688000	13.181333	7.61	0.6	18	4	70	0.29	1.8	1.1	1.20	0.30
170326	2334	55.64	43.058833	13.067500	2.78	0.6	27	3	43	0.29	0.8	1.3	0.49	-1.27
170919	123	41.80	42.817500	13.112167	6.78	0.6	22	2	103	0.29	0.7	1.7	0.12	0.25
130718	121	45.72	43.448667	13.127333	5.88	0.5	45	10	129	0.29	0.8	1.7	0.36	-1.21
140411	1125	23.85	43.439833	12.527000	2.52	0.5	41	4	37	0.29	0.6	1.9	0.15	-0.91
150123	2321	54.24	43.532167	12.153333	2.91	0.5	23	5	125	0.29	0.8	1.2	0.38	0.44
160523	613	23.88	43.301500	12.725167	4.02	0.5	10	24	171	0.29	2.5	4.5	0.35	-4.56
160909	257	54.66	42.866500	13.221667	2.32	0.5	25	4	58	0.29	0.8	2.9	0.64	-2.95
161006	326	17.99	42.868167	13.229667	2.50	0.5	20	4	99	0.29	1.2	0.5	0.54	-0.16
161020	2004	41.42	42.850500	13.214667	3.50	0.5	34	2	77	0.29	0.5	2.0	0.11	-1.54
170318	2111	8.40	43.065667	13.063000	5.13	0.5	19	4	82	0.29	0.9	1.3	0.59	-0.75
170427	158	58.25	43.036500	13.114333	4.89	0.5	21	2	75	0.29	0.4	1.1	0.14	0.24
170516	254	53.17	42.562000	13.342000	5.63	0.5	24	6	77	0.29	1.0	1.1	0.28	-0.39
170629	211	8.64	42.957167	13.194833	0.71	0.5	19	5	59	0.29	1.0	1.1	0.73	-1.02
171018	518	22.31	43.030167	13.044500	7.32	0.5	16	4	76	0.29	1.3	1.4	0.38	0.32
130617	921	46.69	43.591333	12.547333	0.78	0.4	34	3	70	0.29	1.1	1.7	0.69	-1.37
130901	323	15.24	43.384500	11.866333	13.44	0.4	25	10	226	0.29	1.6	2.9	0.61	0.99
141026	1031	5.12	43.207333	12.641667	3.00	0.4	26	3	80	0.29	0.6	2.4	0.24	-2.41
161115	1848	31.70	43.062667	13.080833	3.36	0.4	21	3	65	0.29	0.7	1.0	0.56	-1.03
170103	2214	46.58	43.025500	13.099333	0.74	0.4	18	2	52	0.29	0.9	1.6	0.97	-1.81
170125	558	6.23	42.999333	13.093500	0.96	0.4	18	4	99	0.29	1.4	0.8	1.77	-0.78
170925	2135	12.48	42.949167	13.052500	7.50	0.4	18	1	81	0.29	1.3	0.5	0.54	-0.02
171030	732	54.54	42.934833	13.121667	1.88	0.4	12	6	117	0.29	1.4	2.5	0.60	-0.98
130808	114	51.45	42.925500	13.102000	9.75	0.3	30	7	64	0.29	0.4	1.1	0.12	-0.92
130820	1824	55.49	43.348333	12.515500	3.94	0.3	47	5	38	0.29	0.6	1.4	0.14	-0.96
131015	550	26.83	43.393000	12.566333	4.78	0.3	13	3	91	0.29	1.7	1.4	0.66	0.58
140209	1250	31.54	43.410333	12.417000	6.36	0.3	26	1	137	0.29	1.5	1.2	1.03	0.77
140713	651	19.87	43.308667	12.541333	4.35	0.3	34	5	49	0.29	0.6	2.0	0.40	-1.36
170102	1926	43.65	42.884167	13.131833	2.13	0.3	27	6	69	0.29	0.8	1.3	0.59	-1.00
170425	1921	2.10	43.033167	13.084333	2.71	0.3	21	0	59	0.29	1.2	1.4	0.37	-0.64
170625	249	10.15	43.053833	13.035167	1.00	0.3	28	2	59	0.29	0.8	1.2	0.57	-1.03
130617	1800	53.21	43.393833	12.485000	1.32	0.2	34	6	79	0.29	0.7	2.7	0.40	-2.19
140301	2058	40.31	43.427667	12.463833	2.28	0.2	27	5	39	0.29	0.8	1.6	0.68	-1.47
140321	2121	15.83	42.741667	12.916667	9.16	0.2	23	18	84	0.29	0.4	2.2	0.08	1.04
140406	1732	54.65	43.613167	12.353833	4.00	0.2	19	10	118	0.29	1.0	2.9	0.62	-1.98
151125	949	42.10	43.600500	12.399333	2.50	0.2	20	5	77	0.29	1.2	0.8	1.48	-0.21
170330	2305	11.17	43.032667	12.975167	2.85	0.2	26	4	105	0.29	1.1	0.9	1.20	0.76
130726	1231	23.39	43.439500	12.469500	8.60	0.1	39	5	36	0.29	0.7	1.2	0.21	0.76
130923	1615	4.34	43.474833	12.447167	6.19	0.1	40	1	37	0.29	0.8	1.4	0.64	-0.38
140308	417	4.17	43.430167	12.494000	4.00	0.1	33	6	46	0.29	0.9	1.5	0.98	-0.90
140324	1658	49.75	43.491667	12.390000	7.25	0.1	30	5	79	0.29	0.7	1.4	0.19	1.23
160309	1324	27.57	43.476500	12.448333	0.32	0.1	19	1	79	0.29	1.0	1.0	1.41	-1.41
160913	1918	34.91	43.292667	12.644667	2.47	0.1	33	10	103	0.29	0.8	1.2	0.59	-0.78
131001	108	55.47	43.404833	12.547667	3.10	0.0	21	4	78	0.29	1.2	1.3	1.43	0.23
131115	11	25.35	43.409833	12.476833	3.32	0.0	26	5	50	0.29	0.6	1.3	0.58	-1.86
141003	2222	43.17	43.383333	12.482167	5.11	0.0	27	6	87	0.29	0.7	1.7	0.24	-0.62
141210	2049	2.19	43.310333	12.551833	2.35	0.0	19	6	99	0.29	1.0	1.2	0.45	-0.53
150921	2204	2.72	43.642833	12.343000	4.00	0.0	18	8	166	0.29	0.9	2.3	0.52	-1.68
170507	1457	28.07	42.933167	13.107833	2.25	0.0	20	7	78	0.29	0.7	1.2	0.25	-1.25
161026	1918	8.29	42.907500	13.089833	7.99	5.7	24	7	69	0.28	0.4	1.2	0.02	0.42
121130	2	39.37	44.036833	11.761167	1.44	2.9	65	16	182	0.28	1.4	2.7	1.09	-2.72
100413	146	9.34	42.234167	13.478667	0.67	2.8	48	34	286	0.28	2.0	2.7	1.95	-3.65
121130	35	7.17	44.025000	11.738000	0.32	2.8	81	16	190	0.28	1.8	1.9	1.78	-2.18
160805	2018	18.76	43.524667	13.732500	2.88	2.7	14	11	227	0.28	1.1	1.1	0.43	-0.16
130729	747	21.25	43.496833	13.757833	3.50	2.6	59	14	235	0.28	1.1	1.2	0.27	-0.08
121014	1432	17.14	42.385167	13.231833	6.33	2.5	82	22	250	0.28	1.0	2.3	0.09	0.65
160405	1704	11.91	42.258667	13.623667	0.33	2.4	41	36	291	0.28	2.3	2.6	1.82	-3.52
160730	119	33.02	43.405667	14.323333	24.57	2.4	81	51	278	0.28	1.2	1.1	0.08	-0.39
100724	1833	52.52	42.288500	13.427167	0.32	2.3	50	28	282	0.28	2.1	2.7	1.09	-3.34
150818	2128	19.60	43.996333	11.898000	4.47	2.3	90	11	113	0.28	0.8	1.9	0.42	-0.51
140809	1639	48.50	43.461833	13.789333	4.52	2.2	44	17	236	0.28	0.8	1.2	0.08	0.17
150424	1756	59.88	44.211000	11.894667	21.96	2.2	22	9	133	0.28	2.2	4.4	1.20	1.48
130724	506	19.52	43.512833	13.732333	2.63	2.1	54	11	233	0.28	1.2	1.1	0.48	-0.09
130822	2058	45.65	43.512000	13.712667	2.85	2.1	90	10	227	0.28	1.1	1.1	0.17	-0.11
120304	907	17.10	44.079000	12.342833	14.38	2.0	64	12	126	0.28	0.9	1.5	0.14	0.41
120626	304	56.35	44.085667	12.287500	19.32	2.0	76	21	180	0.28	1.1	1.1	0.08	0.17
140809	2253	28.48	43.458333	13.800833	2.52	2.0	75	18	241	0.28	1.2	1.2	0.15	-0.13
160902	2007	11.05	42.640333	13.231167	21.44	2.0	20	2	265	0.28	1.7	1.1	0.32	0.11
161020	813	1.97	42.823500	13.241000	1.38	1.9	41	26	80	0.28	0.3	2.0	0.05	-0.68
160824	1515	53.69	42.808333	13.173167	0.91	1.8	30	6	95	0.28	0.9	1.4	0.74	-1.52
131012	1204	42.73	43.474000	13.747000	4.07	1.7	52	14	227	0.28	1.1	1.3	0.02	-0.41
100807	838	39.85	44.201333	12.335667	19.00	1.6	34	31	284	0.28	1.8	3.5	0.71	2.72
121001	341	45.74	43.946500	12.928000	8.60	1.6	52	7	188	0.28	1.1	1.4	0.30	0.17
130310	823	19.59	43.969667	11.742000	11.14	1.6	26	20	191	0.28	2.9	4.1	1.59	2.31
130721	254	7.49	43.503500	13.766000	3.63	1.6	50	14	239	0.28	1.4	2.1	0.41	-0.90
170427	1100	19.73	42.460667	13.322000	12.19	1.6	24	3	129	0.28	0.8	1.1	0.16	0.34
170427	1625	36.44	42.767833	13.137333	13.00	1.6	28	5	100	0.28	1.1	1.3	0.56	0.65
130827	1234	51.98	43.507333	13.722500	2.27	1.5	36	11	244	0.28	1.6	1.6	0.53	-0.92
161107	723	51.63	42.731500	13.191333	6.78	1.5	43	10	55	0.28	0.3	1.2	0.04	-0.01
100609	1534	42.56	42.747500	12.497333	2.97	1.4	43	17	144	0.28	1.2	3.7	0.79	-3.28
130721	546	48.09	43.524167	13.757500	6.64	1.4	36	13	250	0.28	1.4	1.9	0.19	0.11
130812	1909	5.28	43.512333	13.729500	3.02	1.4	51	11	242	0.28	1.4	1.3	0.12	-0.13
130929	1729	46.11	43.492167	13.792000	5.27	1.4	16	17	272	0.28	2.1	2.7	0.73	-0.11
170120	1216	15.77	42.574500	13.229667	12.57	1.4	16	7	92	0.28	2.5	1.6	1.30	0.41
110909	13	12.32	43.027667	11.523167	18.50	1.3	36	49	270	0.28	1.1	1.3	0.22	-0.03
160601	159	33.63	42.705000	11.973500	9.74	1.3	32	26	258	0.28	1.6	3.2	0.41	1.03
161003	2316	2.87	43.579500	13.560833	3.10	1.3	46	4	171	0.28	1.5	1.2	0.18	0.11
161028	2052	48.87	42.885000	13.139833	6.38	1.3	28	5	53	0.28	0.7	1.2	0.05	0.81
161116	641	53.49	42.821833	13.244500	12.44	1.3	41	6	84	0.28	0.7	1.2	0.11	0.55
161128	1540	19.87	42.946667	13.004000	1.50	1.3	17	6	228	0.28	1.5	1.6	0.30	-0.73
130414	2228	46.02	44.027167	13.059833	7.14	1.2	30	20	305	0.28	1.9	3.2	0.50	1.05
140825	141	15.11	43.454667	13.799167	3.82	1.2	35	17	240	0.28	1.6	2.3	0.96	-0.87
150502	919	29.15	42.562833	12.660333	2.19	1.2	46	8	224	0.28	1.0	1.6	0.41	-0.85
161029	1606	21.37	42.862667	13.123167	4.33	1.2	37	5	53	0.28	0.5	1.1	0.03	-0.52
170921	2024	18.40	44.200833	12.295000	10.46	1.2	30	32	210	0.28	2.3	4.8	0.90	2.62
111119	1733	46.08	44.110167	12.210833	22.00	1.1	26	21	208	0.28	1.6	1.8	0.31	0.32
130728	525	29.93	43.724667	12.017500	8.50	1.1	44	19	155	0.28	1.1	2.7	0.83	-0.21
131030	2119	29.72	43.526333	13.702333	1.57	1.1	28	9	254	0.28	1.8	1.4	0.85	-0.87
160827	2138	59.18	42.829333	13.099500	14.72	1.1	16	1	98	0.28	1.0	1.4	0.24	0.01
161014	806	29.28	42.864833	13.078833	3.91	1.1	21	5	85	0.28	0.8	1.4	0.43	-0.70
161029	447	32.22	42.854667	13.089167	7.88	1.1	33	7	70	0.28	0.9	1.1	0.51	-0.13
161129	2222	56.90	42.562833	13.259500	7.78	1.1	38	7	63	0.28	0.6	1.1	0.11	-0.56
170126	225	58.55	42.622667	13.306667	2.41	1.1	28	2	73	0.28	0.5	1.6	0.41	-2.03
170206	1250	16.63	43.040333	13.016667	1.85	1.1	31	2	60	0.28	0.7	1.5	0.18	-1.49
131013	734	18.89	43.512833	13.777833	0.91	1.0	24	15	262	0.28	1.9	2.2	0.89	-2.66
131124	2353	26.01	42.804000	12.548667	4.94	1.0	17	2	115	0.28	1.1	0.9	1.09	-0.59
140508	127	21.82	42.581333	13.182833	8.69	1.0	26	12	176	0.28	0.5	1.3	0.29	0.78
161105	2159	43.22	42.727333	13.183167	0.32	1.0	19	4	76	0.28	1.2	0.7	0.46	-0.76
170207	638	26.63	42.932333	13.117000	6.16	1.0	26	6	54	0.28	0.7	1.1	0.27	-0.07
130808	542	24.54	43.440333	13.116833	7.07	0.9	48	10	96	0.28	0.7	1.4	0.22	0.17
160510	2007	11.71	43.480833	13.687833	24.41	0.9	30	10	231	0.28	2.1	2.6	1.02	0.79
161229	116	56.71	43.002833	13.144167	10.39	0.9	20	6	69	0.28	1.7	0.8	1.38	-0.30
161231	1525	4.96	42.582167	13.277833	6.13	0.9	29	6	97	0.28	0.8	1.2	0.78	0.63
170104	214	46.88	42.698667	13.216333	8.13	0.9	43	1	53	0.28	1.1	1.0	1.10	0.90
170116	40	5.05	43.050500	13.039833	8.16	0.9	23	3	79	0.28	1.3	2.4	1.75	2.90
170305	1904	48.75	42.439167	13.376167	4.08	0.9	17	6	187	0.28	1.1	2.3	0.29	-0.31
130812	535	10.21	42.957167	12.586167	7.27	0.8	59	11	78	0.28	0.5	1.6	0.11	-1.07
150121	1213	18.47	42.940833	12.702000	11.72	0.8	20	12	128	0.28	1.8	5.0	1.18	3.75
161208	1810	46.71	43.040333	13.079000	4.00	0.8	18	1	80	0.28	1.0	1.6	0.48	0.49
170123	113	37.26	42.622667	13.252833	1.28	0.8	24	3	69	0.28	1.7	1.3	2.15	-1.83
170301	542	28.01	43.051667	13.105000	4.77	0.8	23	2	50	0.28	0.8	1.3	0.17	0.29
170419	1958	48.26	43.004000	13.000500	0.32	0.8	32	6	79	0.28	0.6	1.1	0.43	-1.02
170902	1500	13.03	43.104000	13.052000	12.39	0.8	22	8	58	0.28	1.0	1.6	0.24	0.42
171208	1555	31.52	42.414333	13.410833	6.85	0.8	15	14	269	0.28	2.8	2.2	0.82	-0.86
130814	748	13.99	43.602333	12.300333	8.75	0.7	51	7	84	0.28	0.7	1.4	0.14	0.48
150223	1329	33.41	43.289167	12.745500	9.00	0.7	27	1	74	0.28	0.5	1.6	0.10	0.81
160229	719	58.44	43.626667	12.351333	3.94	0.7	22	6	125	0.28	1.2	1.4	0.30	-0.50
160909	229	1.09	42.868167	13.229667	1.22	0.7	25	5	52	0.28	1.5	1.6	1.27	-1.64
160910	1710	35.07	42.653000	13.273667	3.69	0.7	23	2	161	0.28	2.1	1.1	1.72	0.92
161230	1233	32.32	43.043667	13.020167	1.75	0.7	16	2	47	0.28	1.4	1.3	0.98	-1.01
170108	2345	7.84	43.052500	13.104000	5.74	0.7	30	2	77	0.28	0.8	1.3	0.10	0.90
170225	153	47.51	43.015833	13.082500	1.60	0.7	18	2	73	0.28	1.3	1.2	1.39	-1.47
170323	304	35.40	43.015000	13.041000	1.91	0.7	39	4	42	0.28	0.7	1.4	0.38	-0.77
170326	817	47.35	43.042000	13.111333	1.13	0.7	36	2	54	0.28	0.8	1.1	0.50	-0.70
170421	316	12.01	43.228000	12.590000	5.99	0.7	19	7	141	0.28	0.6	1.1	0.10	0.28
170428	1643	22.51	43.003167	13.049000	3.41	0.7	16	5	77	0.28	1.1	1.2	0.41	-0.75
171019	1951	26.86	42.815000	13.081167	3.53	0.7	16	3	78	0.28	2.0	1.4	0.25	-0.01
171122	1822	42.35	43.084167	13.078000	2.28	0.7	34	11	39	0.28	0.3	1.1	0.02	-0.37
130812	1537	8.21	43.588000	12.298167	5.47	0.6	46	8	80	0.28	0.4	1.6	0.17	0.60
140130	428	19.04	42.963500	12.635000	5.38	0.6	18	9	138	0.28	0.8	1.1	0.47	-0.05
140531	207	52.30	43.246167	12.628833	7.25	0.6	22	9	134	0.28	1.8	2.2	0.77	0.50
150426	1515	9.05	44.218167	11.874000	21.28	0.6	12	8	153	0.28	2.9	1.8	0.48	0.46
161111	310	28.70	43.026833	13.086000	6.85	0.6	23	1	47	0.28	1.1	1.7	0.09	0.49
161129	244	18.86	43.015500	13.140833	0.86	0.6	34	5	40	0.28	0.5	1.1	0.15	-1.24
161228	504	9.41	42.999833	13.107833	0.69	0.6	13	4	116	0.28	1.5	3.7	1.39	-4.12
170207	317	29.36	42.934833	13.023667	3.97	0.6	19	4	74	0.28	1.5	3.2	1.58	-3.54
170311	2343	44.32	43.062333	13.059500	3.72	0.6	17	4	57	0.28	1.2	1.7	1.11	-2.45
170421	46	42.91	43.060500	13.069833	2.44	0.6	19	3	45	0.28	1.1	1.1	0.89	-1.26
170426	939	26.50	43.018000	13.109667	5.89	0.6	20	3	69	0.28	1.0	2.4	0.39	-0.97
170426	1751	32.01	43.031833	13.052500	3.88	0.6	14	3	66	0.28	0.9	1.4	0.52	-0.99
170716	533	45.65	43.008333	13.157500	1.41	0.6	11	6	103	0.28	1.4	1.6	1.06	-1.30
170812	2319	43.72	42.756833	13.199333	11.88	0.6	20	7	76	0.28	0.6	1.3	0.13	0.63
130906	802	35.57	43.604000	12.564833	3.94	0.5	47	1	73	0.28	0.6	1.4	0.26	-0.55
130912	711	17.63	43.603167	12.557833	3.44	0.5	45	2	90	0.28	0.5	1.1	0.03	-0.46
131211	1244	59.55	43.074000	12.863167	1.82	0.5	24	8	62	0.28	0.6	1.1	0.09	-0.32
140120	1019	25.75	43.161833	12.767000	5.85	0.5	25	10	66	0.28	0.6	1.7	0.09	-0.84
160918	1	29.92	42.825167	13.230667	4.41	0.5	16	2	94	0.28	1.2	0.8	0.43	-0.36
161219	241	32.24	42.852167	13.182500	0.75	0.5	14	1	109	0.28	2.4	1.3	0.80	-0.81
170629	156	24.28	42.999000	13.054833	5.25	0.5	14	5	79	0.28	0.9	1.1	0.31	-0.14
171029	249	49.85	43.093833	13.024333	10.77	0.5	16	8	80	0.28	0.6	1.2	0.09	-0.31
171127	1029	36.62	42.798667	12.918333	6.89	0.5	12	12	115	0.28	0.9	1.8	0.02	0.33
130814	2024	58.20	43.622500	12.485333	10.00	0.4	41	8	104	0.28	0.6	1.4	0.19	-0.46
131122	2337	44.51	43.393833	12.523333	0.85	0.4	22	4	69	0.28	0.9	1.4	0.47	-1.91
140905	1953	7.03	42.807500	13.078833	2.00	0.4	16	4	120	0.28	1.1	1.2	1.11	-1.46
150624	1241	16.08	43.604000	12.411000	9.25	0.4	20	13	142	0.28	1.0	1.9	0.22	-0.04
150920	2229	13.96	43.635167	12.344167	2.32	0.4	23	9	141	0.28	0.9	1.7	0.16	-0.99
160426	358	2.77	42.915500	13.251667	0.32	0.4	17	6	75	0.28	1.3	3.5	1.55	-4.39
160921	313	14.48	42.886333	13.220000	10.33	0.4	13	4	93	0.28	1.4	1.6	0.05	0.72
170109	1147	51.66	42.989667	13.144833	0.32	0.4	23	7	55	0.28	0.6	1.6	0.06	-0.94
170111	832	6.86	42.934500	13.011500	8.74	0.4	20	5	71	0.28	0.7	1.2	0.39	0.60
171018	155	2.51	42.809500	13.172500	3.86	0.4	16	5	94	0.28	0.4	2.1	0.04	-0.72
140207	2353	5.23	43.411500	12.613833	8.35	0.3	21	6	45	0.28	1.1	0.9	0.46	-0.29
140307	300	2.85	43.367333	12.546167	3.02	0.3	39	2	54	0.28	0.5	1.4	0.07	-0.77
140404	249	49.47	43.421333	12.750167	13.64	0.3	22	3	58	0.28	2.5	1.7	2.82	1.31
140815	2328	32.72	43.303500	12.545000	3.97	0.3	39	5	50	0.28	0.4	1.3	0.12	-0.86
150305	1955	6.12	43.372000	12.541000	3.07	0.3	17	2	91	0.28	1.1	1.6	0.34	-1.05
150521	203	29.81	43.318833	12.528500	2.63	0.3	26	6	50	0.28	0.8	1.9	0.57	-1.60
170325	447	37.11	43.023500	13.140167	4.00	0.3	25	5	49	0.28	1.2	1.3	0.77	-0.56
170405	1641	45.86	42.803667	13.132333	0.77	0.3	14	4	105	0.28	1.0	1.5	0.48	-2.29
170710	1713	36.31	42.995167	13.048500	3.86	0.3	14	4	84	0.28	1.4	1.4	0.16	0.17
170714	239	59.89	42.674500	13.305333	1.11	0.3	16	5	114	0.28	1.6	1.9	0.70	-2.40
170820	2211	35.00	43.091000	13.041000	4.94	0.3	12	5	107	0.28	2.3	1.2	0.10	-0.11
130828	328	37.63	43.442000	12.463667	8.25	0.2	41	4	37	0.28	0.6	1.3	0.27	0.48
130908	1953	46.20	43.353000	12.552167	3.36	0.2	48	2	30	0.28	0.6	1.7	0.18	-1.48
131104	2350	28.01	43.399333	12.497167	2.96	0.2	24	6	64	0.28	0.9	1.4	0.58	-0.02
141004	1849	48.32	43.012500	13.167833	8.63	0.2	21	7	75	0.28	1.4	1.9	1.10	-1.25
141024	2127	19.90	43.298500	12.533333	9.32	0.2	26	4	90	0.28	0.6	2.4	0.32	1.80
150205	431	8.71	43.243667	13.020333	11.38	0.2	16	7	82	0.28	1.2	2.6	0.59	1.08
150521	1521	41.59	43.338167	12.540000	3.32	0.2	24	4	49	0.28	0.6	1.1	0.30	0.19
150918	1948	25.62	43.634333	12.319833	3.97	0.2	22	7	141	0.28	0.7	1.4	0.05	-0.12
151113	257	48.01	43.625000	12.349000	3.41	0.2	21	9	130	0.28	0.9	1.4	0.46	-1.40
161012	2357	7.09	42.905333	13.134167	0.32	0.2	14	5	69	0.28	2.2	3.4	2.91	-3.63
170309	1611	17.05	43.447000	12.330000	4.47	0.2	28	6	72	0.28	0.9	1.8	0.37	-0.78
170818	142	55.56	43.004000	13.000500	0.32	0.2	28	6	58	0.28	0.5	0.8	0.33	-1.06
170914	850	47.87	43.391333	12.535000	0.32	0.2	18	3	67	0.28	1.4	1.4	1.50	-1.61
171008	2335	48.28	42.807500	13.163833	7.63	0.2	15	5	79	0.28	1.0	1.4	0.32	-0.93
171123	1223	47.89	42.662833	13.229500	4.05	0.2	13	9	63	0.28	0.6	1.2	0.24	-0.72
171125	1942	29.87	43.530500	12.388500	5.07	0.2	15	4	141	0.28	0.7	1.2	0.34	-0.41
140305	356	30.39	43.435167	12.470667	1.44	0.1	29	5	48	0.28	0.5	1.0	0.22	-1.13
140306	1044	35.93	43.413667	12.505167	2.36	0.1	33	7	49	0.28	0.5	1.1	0.26	-0.70
140920	226	29.58	43.438167	12.482833	2.27	0.1	18	5	116	0.28	0.8	1.2	0.19	-0.50
161020	1903	42.12	42.875000	13.227333	2.57	0.1	13	4	104	0.28	1.4	1.2	1.50	-1.16
161213	1455	7.18	42.826833	13.090333	4.25	0.1	32	9	96	0.28	0.4	1.2	0.11	-0.22
170106	2142	39.01	43.403167	12.496500	1.69	0.1	17	5	94	0.28	1.0	1.4	0.80	-1.22
140220	810	58.72	43.339000	12.522667	0.72	0.0	25	5	112	0.28	0.6	1.2	0.14	-1.19
150426	1309	32.87	43.197333	12.336167	0.32	0.0	16	1	248	0.28	1.3	2.2	0.88	-2.84
160709	906	6.29	43.361000	12.545667	2.32	0.0	22	2	86	0.28	0.9	1.8	0.26	-1.38
110712	653	22.80	43.951500	11.868500	2.66	3.9	97	5	147	0.27	1.3	1.4	0.83	-0.95
91005	215	59.82	42.253500	13.552833	5.02	2.8	33	21	291	0.27	2.0	2.8	0.53	-0.16
90908	610	45.14	42.304500	13.305167	3.50	2.6	35	26	259	0.27	1.8	2.6	0.12	-0.84
130826	1525	7.81	43.519500	13.768500	3.10	2.6	68	14	243	0.27	1.2	1.4	0.26	0.11
121130	246	55.75	44.037667	11.756500	0.32	2.5	49	16	184	0.27	1.7	2.2	1.44	-2.07
90824	1434	56.79	42.361500	13.496667	11.77	2.4	39	10	252	0.27	1.5	1.9	0.36	-0.30
100724	2354	31.16	42.302500	13.402667	0.33	2.3	48	26	278	0.27	2.2	2.9	1.75	-4.62
160604	1535	57.91	42.637833	12.193167	14.38	2.3	75	31	249	0.27	1.3	3.7	0.20	1.77
161104	445	33.40	42.690167	13.217500	9.82	2.2	20	2	233	0.27	1.5	0.9	0.68	0.13
120612	356	12.94	43.150000	14.013667	25.91	2.0	51	21	229	0.27	1.4	1.0	0.30	0.05
120918	512	41.88	42.688833	11.993333	14.08	2.0	36	27	263	0.27	2.2	5.0	0.67	3.25
130721	138	42.26	43.532167	13.759333	5.00	2.0	32	13	261	0.27	1.6	1.6	0.31	0.29
130721	711	29.44	43.533000	13.766333	5.28	2.0	56	13	246	0.27	1.3	1.8	0.32	-0.17
140811	1638	24.60	43.014167	14.008000	19.47	2.0	44	24	227	0.27	1.1	2.2	0.34	1.16
160531	1243	48.16	42.744667	11.863667	4.71	2.0	20	28	264	0.27	1.7	3.6	0.25	-1.14
130721	300	10.11	43.521333	13.746500	2.85	1.9	72	12	239	0.27	1.6	2.0	0.70	-1.30
130812	505	18.96	43.492500	13.782167	2.57	1.8	55	16	240	0.27	1.3	1.4	0.89	-0.75
150218	1410	13.12	44.075667	12.039833	19.41	1.8	48	25	106	0.27	1.1	1.4	0.21	0.40
160307	5	18.28	42.256833	13.628167	0.33	1.8	34	36	302	0.27	2.2	2.8	2.00	-3.73
120519	1735	21.59	43.919500	11.698000	0.66	1.7	36	12	203	0.27	2.2	3.1	2.51	-4.27
160629	1526	21.08	43.652000	12.144667	2.53	1.7	46	8	81	0.27	0.5	1.2	0.07	-0.43
130721	518	8.46	43.509500	13.747500	2.66	1.6	29	13	253	0.27	1.5	2.0	0.57	-1.46
130919	1935	4.29	43.513667	13.783667	6.88	1.6	30	15	249	0.27	1.8	2.5	1.16	0.86
131111	221	42.01	43.496000	13.797333	4.00	1.6	36	17	258	0.27	1.7	2.4	1.35	-1.34
140811	216	57.19	43.519500	13.718500	0.50	1.6	53	10	246	0.27	1.6	1.1	0.70	-1.24
150812	423	12.78	42.834000	13.024167	59.02	1.6	56	14	45	0.27	1.1	0.9	0.25	0.15
161105	1703	33.32	42.805000	13.091500	7.47	1.6	22	4	98	0.27	2.4	1.2	2.00	-0.68
130721	1506	16.08	43.501000	13.793833	5.13	1.5	39	16	245	0.27	1.5	2.2	0.14	-0.17
140810	853	9.23	43.471500	13.786500	3.16	1.5	32	17	260	0.27	1.9	2.5	1.45	-1.21
161029	1227	34.10	42.956833	13.046667	9.60	1.5	38	1	67	0.27	1.3	0.9	0.74	0.22
130720	1946	25.33	43.513667	13.709167	4.19	1.4	39	10	227	0.27	1.4	1.4	0.13	-0.22
130721	158	25.71	43.505667	13.796833	4.64	1.4	34	16	257	0.27	1.6	2.1	0.13	0.30
160826	1914	58.06	42.910333	13.271333	0.32	1.4	32	7	54	0.27	1.0	1.4	0.75	-2.09
170315	423	10.68	43.897500	12.861167	3.85	1.4	70	14	219	0.27	1.1	1.3	0.19	-0.09
130422	502	41.89	44.004667	12.157167	34.19	1.3	29	26	245	0.27	2.2	2.7	1.00	1.13
130828	550	5.42	42.790500	12.522333	3.41	1.3	58	4	125	0.27	0.6	1.1	0.20	-0.43
140813	438	51.98	43.482500	13.810000	4.66	1.3	30	18	258	0.27	1.7	2.4	0.60	-0.60
161109	723	6.85	42.783833	13.108667	7.82	1.3	47	10	45	0.27	0.4	1.6	0.07	0.93
170228	54	33.16	42.513833	13.336000	8.13	1.3	26	6	133	0.27	1.2	1.6	0.30	-0.03
110511	1718	30.45	44.111000	12.316667	19.50	1.2	30	13	203	0.27	1.3	2.1	0.30	0.78
130803	2324	12.94	43.481667	13.806500	6.82	1.2	34	18	264	0.27	1.7	2.9	0.43	-1.28
130812	333	54.11	43.501833	13.767167	3.00	1.2	24	14	254	0.27	1.8	1.8	0.18	-0.10
140810	1318	39.68	43.470667	13.807500	5.10	1.2	28	19	269	0.27	1.6	2.5	0.16	-0.09
160208	1222	18.34	43.304500	11.568667	4.00	1.2	22	32	179	0.27	1.6	3.0	0.34	-2.00
160402	1917	0.97	43.774333	12.063500	44.91	1.2	57	20	98	0.27	1.1	1.1	0.23	-0.17
160531	242	0.10	42.717667	11.983667	9.71	1.2	24	24	256	0.27	1.7	3.9	0.23	1.73
160831	1156	16.30	42.767833	13.155667	8.22	1.2	31	9	102	0.27	0.3	1.4	0.03	0.58
161004	1807	25.36	42.908667	13.060500	6.35	1.2	19	4	102	0.27	1.2	1.8	0.89	1.33
161125	310	39.30	43.022667	13.030667	11.69	1.2	22	4	71	0.27	1.6	1.6	0.53	0.19
161128	1441	42.41	42.979167	12.851167	1.96	1.2	39	5	112	0.27	0.5	1.7	0.27	-1.54
170120	334	24.19	42.764500	13.191333	1.28	1.2	20	7	93	0.27	1.4	2.0	0.92	-1.76
170219	824	13.91	42.561000	13.275500	9.00	1.2	31	8	55	0.27	0.9	2.0	0.35	1.19
171024	2242	44.07	42.779667	13.225833	10.97	1.2	22	11	76	0.27	1.2	1.4	0.67	0.83
171208	603	53.43	42.418500	13.424667	7.03	1.2	22	13	256	0.27	2.0	2.5	0.42	0.03
130514	1010	34.62	42.466167	12.575667	11.52	1.1	16	16	300	0.27	2.5	3.7	0.85	1.19
130703	220	45.90	43.453000	13.132000	4.07	1.1	53	10	90	0.27	0.7	1.1	0.48	0.23
130721	901	19.54	43.528833	13.723333	5.57	1.1	26	10	250	0.27	2.1	2.3	0.30	0.45
140828	1949	49.97	43.117500	12.795333	56.96	1.1	55	14	88	0.27	1.5	1.5	0.16	0.00
160902	642	8.39	42.799000	13.185667	1.38	1.1	21	4	95	0.27	1.4	0.6	0.39	0.15
160917	611	14.72	42.894000	13.315500	20.99	1.1	17	10	89	0.27	1.2	2.0	0.12	-0.37
161104	1537	8.80	42.580500	12.957000	0.32	1.1	16	7	233	0.27	1.2	0.7	0.20	-0.43
161108	1134	26.57	42.595667	13.235500	10.35	1.1	24	6	83	0.27	0.7	2.0	0.34	-1.35
161108	1752	55.07	42.891000	13.232000	16.22	1.1	14	5	111	0.27	1.5	2.5	1.58	-2.30
161108	2111	3.77	42.844167	13.134667	10.21	1.1	27	5	103	0.27	1.1	1.4	0.40	0.87
161109	1412	40.85	42.775333	13.112000	2.57	1.1	22	11	188	0.27	1.3	0.9	1.43	-0.31
161124	1320	52.22	42.970333	13.062833	5.10	1.1	38	1	49	0.27	0.6	1.2	0.46	0.16
161214	233	14.72	42.819333	13.201833	17.94	1.1	25	4	74	0.27	1.2	2.5	0.45	-0.88
170128	2039	19.99	42.637500	13.273000	12.11	1.1	16	1	87	0.27	1.3	1.7	0.41	0.70
161209	2041	34.55	42.538667	13.211833	7.52	1.0	17	3	121	0.27	2.9	1.9	2.55	-0.63
161213	512	25.10	42.766167	13.181000	4.00	1.0	36	6	46	0.27	0.8	1.3	0.51	-0.74
161229	2012	42.40	43.050500	13.106833	7.19	1.0	26	2	67	0.27	0.8	2.0	0.68	2.28
170207	1553	29.66	42.772500	13.282833	8.49	1.0	19	2	91	0.27	0.8	1.1	0.24	-0.40
171110	2238	24.31	42.917167	13.091667	9.22	1.0	55	6	49	0.27	0.4	1.6	0.04	0.30
130909	1120	31.78	43.075833	12.565167	5.00	0.9	59	14	64	0.27	0.3	1.1	0.05	0.37
170129	1525	40.35	43.085000	11.521833	20.00	0.9	17	45	224	0.27	1.2	2.1	0.58	0.84
170210	1204	5.69	42.751000	13.282167	6.88	0.9	19	11	150	0.27	0.9	1.8	0.40	-0.06
170214	914	38.46	43.642000	12.099333	2.63	0.9	21	8	242	0.27	2.1	1.6	1.54	0.25
120425	1243	2.45	43.374500	13.203667	3.19	0.8	14	1	220	0.27	1.4	1.0	0.19	0.06
130721	328	54.98	43.508667	13.768333	1.19	0.8	25	14	259	0.27	2.0	2.1	1.00	-2.40
130721	1656	33.33	43.522167	13.726667	0.32	0.8	16	11	257	0.27	2.7	1.8	1.32	-1.70
140401	807	14.11	43.496833	12.405000	6.25	0.8	23	5	48	0.27	0.7	1.4	0.55	-0.73
161006	137	50.50	42.853833	13.202000	5.85	0.8	18	1	64	0.27	1.3	1.8	0.40	-1.21
161014	210	13.67	42.837333	13.235833	4.46	0.8	21	4	84	0.27	0.8	1.6	0.51	-2.01
161201	2240	2.05	42.663167	13.194500	11.72	0.8	39	5	68	0.27	1.4	1.3	1.02	0.91
170210	548	22.68	43.047000	13.024833	2.75	0.8	18	5	99	0.27	1.1	2.5	0.11	-1.91
170225	947	9.91	43.004000	13.066333	1.38	0.8	39	4	70	0.27	1.0	0.9	1.09	-0.29
170402	1918	17.55	43.005667	13.052500	6.97	0.8	18	4	58	0.27	0.6	1.2	0.10	0.32
160908	1846	38.68	42.702833	13.178500	8.13	0.7	21	4	115	0.27	1.2	3.3	0.74	-3.12
160918	2102	35.64	42.826833	13.230667	1.78	0.7	18	2	93	0.27	1.4	1.2	2.34	-1.84
161230	1306	14.59	43.026000	13.043333	6.25	0.7	20	4	43	0.27	0.9	1.4	0.49	0.88
170110	42	12.81	43.047000	13.019000	1.16	0.7	29	2	67	0.27	0.5	1.1	0.31	-1.16
170126	643	36.86	43.019667	13.137333	2.58	0.7	19	4	86	0.27	0.7	1.6	0.17	-1.20
170209	803	31.36	43.016667	13.028333	0.32	0.7	17	5	99	0.27	1.0	1.4	0.49	-1.15
170608	2313	14.26	42.721333	13.152167	10.85	0.7	23	2	76	0.27	1.0	1.3	0.49	0.63
111218	13	8.49	42.439500	12.783333	15.72	0.6	18	16	254	0.27	1.9	2.4	0.65	0.27
130831	1104	32.63	42.898167	12.867500	10.58	0.6	59	10	40	0.27	0.4	1.1	0.04	-0.40
150114	2232	23.25	43.110333	12.556833	2.00	0.6	28	11	72	0.27	1.1	2.2	1.40	-3.37
170529	1947	27.69	42.768667	13.162667	0.32	0.6	20	6	94	0.27	1.2	1.8	1.58	-2.49
170625	2158	3.74	43.009500	13.031167	4.83	0.6	22	5	83	0.27	0.8	1.3	0.13	-0.10
171023	2306	24.97	43.069000	13.054833	5.38	0.6	14	4	70	0.27	1.2	1.0	1.27	-0.52
130820	2354	31.50	42.848833	12.998333	12.38	0.5	39	10	74	0.27	0.6	1.3	0.05	0.39
131004	2046	58.38	43.163167	12.284000	2.39	0.5	51	7	99	0.27	0.6	1.3	0.05	-0.26
140209	1307	26.50	43.446167	12.450833	2.57	0.5	32	4	60	0.27	0.7	1.1	0.59	-0.96
150228	216	14.67	42.957667	12.702000	2.60	0.5	15	10	73	0.27	0.8	4.3	0.26	-4.44
150920	2352	22.25	43.628500	12.339667	4.00	0.5	16	8	134	0.27	1.3	2.0	0.67	-0.02
160401	953	48.05	43.432667	12.703167	12.97	0.5	16	2	147	0.27	1.1	0.9	0.47	0.07
160924	53	46.07	42.742833	13.132167	3.02	0.5	31	9	79	0.27	0.5	1.1	0.12	-0.06
161122	1917	45.45	43.030167	13.157500	14.03	0.5	26	6	61	0.27	0.8	1.8	0.03	0.56
161208	3	52.02	42.934833	13.179167	3.82	0.5	18	3	101	0.27	0.5	1.1	0.16	-0.30
170101	12	20.31	42.988833	12.753667	2.94	0.5	48	10	90	0.27	0.6	1.8	0.27	-1.51
170107	1917	25.35	42.977000	13.073167	2.38	0.5	16	3	58	0.27	0.8	1.5	0.07	-0.57
170108	1919	4.04	42.933167	13.206833	0.32	0.5	20	3	66	0.27	1.0	2.3	1.29	-3.09
170301	420	31.35	42.953500	13.035167	0.94	0.5	19	2	59	0.27	0.9	1.4	0.90	-1.29
170327	1333	25.77	42.923000	13.039833	9.28	0.5	23	4	104	0.27	0.7	1.4	0.53	0.88
170402	744	7.29	43.005667	13.072167	6.57	0.5	21	4	71	0.27	0.9	1.5	0.55	-0.63
170502	2204	26.08	42.707000	13.217667	7.91	0.5	21	6	91	0.27	0.7	1.1	0.19	-0.51
130808	1417	37.70	43.242000	12.996000	23.44	0.4	12	13	120	0.27	1.8	2.8	0.83	0.17
130814	224	54.84	42.894333	12.983333	3.44	0.4	40	9	46	0.27	0.6	1.9	0.42	-2.21
131016	2133	40.87	43.334833	12.542333	3.69	0.4	17	4	79	0.27	1.2	1.1	1.21	0.40
131105	2349	34.54	43.142833	13.331833	14.39	0.4	16	9	116	0.27	1.4	1.8	0.74	-0.20
141013	1553	19.82	43.308167	12.539667	2.14	0.4	32	5	49	0.27	0.5	1.2	0.16	-0.92
141231	714	4.47	43.604333	12.333500	0.92	0.4	19	9	154	0.27	1.0	2.0	1.20	-2.49
150106	2221	47.06	43.342333	12.716333	10.78	0.4	20	6	99	0.27	0.9	1.6	0.75	1.07
150923	450	11.20	43.635667	12.348333	2.46	0.4	26	6	139	0.27	1.2	1.4	0.21	-0.54
160924	2136	32.08	42.771167	13.146500	2.38	0.4	11	7	134	0.27	1.5	2.4	0.79	-1.81
160929	1445	49.44	42.789667	13.132833	0.44	0.4	15	5	179	0.27	1.6	0.7	2.29	-0.75
161107	1126	1.54	42.941667	13.163167	3.63	0.4	16	9	74	0.27	0.4	1.2	0.14	-0.86
161226	1843	8.55	43.032667	13.129833	2.57	0.4	29	3	58	0.27	0.5	1.4	0.23	-0.94
170223	2024	55.09	42.670833	13.232333	9.22	0.4	18	2	71	0.27	0.7	1.5	0.28	0.80
170421	1348	43.52	43.010833	13.140167	3.13	0.4	26	5	150	0.27	0.8	1.3	0.61	-0.83
170428	2019	7.26	42.954333	13.222000	4.00	0.4	21	5	76	0.27	1.0	1.2	0.71	0.09
140305	1223	59.64	43.406167	12.497167	4.52	0.3	26	6	43	0.27	0.6	1.1	0.24	-0.39
140328	919	56.01	43.422500	12.510333	2.57	0.3	28	7	53	0.27	1.1	0.9	1.16	-0.01
140416	1110	2.82	43.376167	12.494500	3.75	0.3	19	6	57	0.27	0.8	1.2	0.59	0.25
141023	1946	48.04	43.338167	12.601500	5.25	0.3	25	4	66	0.27	0.6	1.2	0.51	-0.83
150727	156	18.47	43.546167	12.742667	9.33	0.3	25	3	73	0.27	1.1	1.2	0.93	0.11
150928	2352	56.36	43.305333	12.584333	4.00	0.3	26	7	140	0.27	0.9	1.9	0.53	-1.90
160914	405	27.99	42.832833	13.164000	2.72	0.3	23	3	70	0.27	1.2	0.3	0.49	-0.09
170220	2309	28.36	43.657500	12.306167	0.83	0.3	23	6	173	0.27	0.9	1.2	0.26	-1.11
170322	2355	3.35	43.058000	13.054833	2.38	0.3	20	4	85	0.27	1.0	1.9	1.11	-2.20
170619	2200	9.51	43.063167	13.045667	3.13	0.3	18	3	76	0.27	0.7	1.9	0.17	-0.80
170826	23	30.85	43.045333	13.034000	1.66	0.3	18	3	63	0.27	0.8	1.1	0.35	-0.43
131007	321	42.54	42.597833	13.134167	3.52	0.2	11	8	197	0.27	3.0	4.9	2.41	-3.33
131016	1424	33.50	43.344000	12.586333	9.75	0.2	18	3	181	0.27	1.5	3.9	0.76	2.16
140130	435	21.68	43.461833	12.438500	3.08	0.2	39	3	100	0.27	0.4	1.1	0.38	-1.30
140130	1756	59.66	43.494333	12.471333	2.32	0.2	35	2	82	0.27	0.7	1.4	0.91	-1.87
141022	1848	26.84	43.416667	12.559167	4.00	0.2	36	5	45	0.27	0.6	1.4	0.09	-1.40
150301	221	4.70	42.780500	12.518833	5.50	0.2	17	20	128	0.27	1.1	2.9	0.03	-0.22
150919	834	59.85	43.622500	12.332667	2.60	0.2	20	8	127	0.27	1.0	1.3	0.28	-0.41
170416	1130	49.96	42.968667	13.129667	4.00	0.2	14	8	92	0.27	2.8	1.5	2.29	-0.57
171117	2047	59.21	43.049667	13.080167	7.75	0.2	16	11	63	0.27	1.7	2.6	2.09	2.24
140208	720	21.76	43.392667	12.520500	1.64	0.1	33	5	48	0.27	0.7	1.0	0.43	-1.15
140214	1044	18.77	43.407333	12.474500	2.53	0.1	24	4	62	0.27	0.8	1.5	0.43	-0.73
140324	133	50.01	43.404833	12.555833	3.41	0.1	20	4	88	0.27	0.9	1.9	0.74	-1.11
140324	1239	46.93	43.377833	12.581500	0.69	0.1	22	1	99	0.27	1.5	3.3	1.78	-4.26
140401	34	13.61	43.362667	12.601333	0.97	0.1	19	3	83	0.27	1.3	0.5	0.74	-0.17
140410	1216	39.50	43.368500	12.551333	3.28	0.1	32	1	51	0.27	0.4	1.2	0.09	-0.57
140630	418	7.56	43.301000	12.613333	3.88	0.1	20	8	76	0.27	0.4	1.2	0.02	-0.45
141015	217	50.04	43.304500	12.538000	3.41	0.1	31	5	69	0.27	0.6	1.1	0.27	-0.67
[truncated: 166,576 more rows]
