# Supplementary material for: Lithospheric double shear zone unveiled by microseismicity in a region of slow deformation
Source: Sci Rep. 2022 Dec 6;12:21066. doi: 10.1038/s41598-022-24903-1 (PMC9727122; doi:10.1038/s41598-022-24903-1)
Supplement: Supplementary file 3 — Supplementary Information 3. [file 41598_2022_24903_MOESM3_ESM.txt]

Record Format:
date, hhmm, ss : origin time
lat: latitude (°)
lon: longitude (°)
z: depth (km)
ml: local magnitude
nf: number of phases
d1: the distance of the closest station
gap: maximum azimuthal gap (°)
rms: root mean square of residuals of the final location (s)
erh: maximum horizontal error (km)
erz: maximum vertical error (km)
disth: horizontal distance between maximum likelihood and expectation hypocenter locations
distz: vertical distance between maximum likelihood and expectation hypocenter locations
