# Supplementary material for: Lithospheric double shear zone unveiled by microseismicity in a region of slow deformation
Source: Sci Rep. 2022 Dec 6;12:21066. doi: 10.1038/s41598-022-24903-1 (PMC9727122; doi:10.1038/s41598-022-24903-1)
Supplement: Supplementary file 4 — Supplementary Information 4. [file 41598_2022_24903_MOESM4_ESM.txt]

date	hhmm	ss	lat	lon	z	ml	nf	d1	gap	rms	erh	erz	disth	distz
90801	132	18.33	42.582170	13.208000	5.07	1.1	12	8	172	0.05	0.5	0.8	0.04	-0.01
90801	834	2.81	42.589000	13.204500	4.66	1.0	10	8	167	0.05	0.5	0.8	0.11	0.13
90801	857	53.04	42.579670	13.205670	4.91	1.4	12	8	174	0.05	0.4	0.7	0.04	0.06
90801	1246	48.46	42.577500	13.207330	4.89	2.3	53	8	144	0.10	0.4	0.6	0.03	-0.21
90801	1320	6.94	42.582170	13.206830	4.69	0.8	8	8	172	0.03	0.8	1.0	0.22	-0.33
90801	1436	53.63	42.578830	13.204500	4.00	1.6	23	9	164	0.10	0.5	0.9	0.05	0.22
90801	1631	31.66	42.587170	13.205670	5.75	1.2	12	8	168	0.04	0.4	0.7	0.06	-0.06
90801	1724	19.21	43.149670	13.227830	12.71	2.5	86	3	49	0.10	0.2	0.3	0.03	-0.04
90801	2006	58.14	42.583830	13.180500	5.10	1.1	12	10	175	0.05	0.5	0.9	0.08	-0.29
90801	2206	7.13	42.564500	13.206830	4.94	0.9	10	10	187	0.05	0.4	1.0	0.05	0.23
90801	2252	44.76	42.576330	13.212500	4.91	1.7	26	8	165	0.09	0.5	0.9	0.15	-0.25
90802	839	1.98	42.567830	13.212500	4.72	1.2	14	9	183	0.08	0.7	0.9	0.12	-0.26
90802	1416	44.14	43.147500	13.227170	12.82	2.5	84	3	49	0.11	0.2	0.3	0.02	0.00
90802	1418	24.59	43.148330	13.226170	12.63	1.1	28	3	118	0.08	0.4	0.4	0.04	0.02
90802	1432	36.85	43.147500	13.226170	12.85	2.2	70	3	58	0.10	0.2	0.3	0.05	0.03
90802	1435	47.44	43.147500	13.227170	12.69	1.4	36	3	98	0.09	0.3	0.4	0.13	0.05
90802	1440	1.27	42.587670	13.200500	5.58	1.0	8	8	194	0.04	0.9	0.8	0.08	-0.06
90802	1612	9.91	43.147830	13.225500	12.52	1.3	33	3	98	0.09	0.3	0.4	0.04	0.04
90802	1744	15.65	42.569500	13.212500	5.50	2.2	49	9	146	0.10	0.3	0.6	0.10	-0.19
90802	1846	14.21	43.469000	12.384330	0.32	0.6	12	6	183	0.06	0.7	0.8	0.22	-0.87
90802	1927	31.60	43.054670	13.017830	11.69	1.0	30	6	61	0.07	0.3	0.3	0.03	0.09
90803	251	2.97	43.399000	12.475670	7.53	0.8	18	9	118	0.09	0.4	0.9	0.02	-0.06
90803	317	46.26	42.582170	13.189670	6.03	2.2	48	12	144	0.10	0.5	1.0	0.10	0.17
90803	1401	29.93	42.579170	13.205170	4.27	2.3	41	8	144	0.10	0.5	0.8	0.09	-0.20
90803	1405	34.02	42.587170	13.205670	4.19	1.4	12	8	168	0.06	0.5	0.7	0.18	-0.20
90803	1748	0.79	42.583830	13.193170	5.50	1.6	16	9	173	0.07	0.4	0.6	0.03	0.00
90803	1919	48.05	43.087170	13.461000	16.71	2.1	18	5	168	0.04	0.5	0.4	0.04	-0.03
90804	309	23.32	43.096000	13.485830	13.35	1.4	15	5	204	0.08	0.7	0.9	0.22	-0.29
90804	403	47.74	43.474500	12.704670	12.24	0.7	19	15	76	0.07	0.4	0.9	0.04	0.01
90804	609	41.90	43.423830	12.463330	2.99	1.2	28	6	134	0.09	0.5	0.6	0.08	0.02
90804	618	0.76	42.575500	13.206830	4.22	2.4	66	9	145	0.18	0.4	0.7	0.09	-0.15
90804	1219	3.70	42.583830	13.200000	4.00	2.4	63	8	143	0.15	0.4	0.6	0.07	-0.16
90804	1621	1.18	42.653830	13.321830	8.53	0.8	8	4	202	0.04	1.0	0.7	0.22	-0.14
90804	1730	4.02	42.561000	13.216000	4.60	1.6	29	9	173	0.10	0.5	1.0	0.21	-0.38
90804	1804	10.00	42.584330	13.191330	4.89	1.6	12	9	173	0.05	0.6	0.9	0.11	-0.04
90804	1818	37.90	42.469170	13.341500	9.72	2.9	77	9	174	0.20	0.6	0.9	0.17	0.25
90804	1908	25.68	42.907830	13.129670	9.10	1.3	12	5	247	0.07	0.9	0.8	0.06	0.03
90804	2210	21.32	43.094330	13.194670	4.22	0.8	14	1	96	0.10	0.8	0.5	0.28	0.24
90806	425	47.40	42.575500	13.204500	3.35	1.8	29	9	166	0.09	0.5	0.9	0.17	-0.30
90806	458	19.27	42.560670	13.216500	5.64	2.3	43	9	148	0.11	0.5	0.9	0.20	-0.42
90806	502	37.37	42.499500	13.350830	8.44	0.8	8	6	238	0.05	1.0	0.7	0.06	0.03
90806	1023	52.84	42.767000	12.924670	8.28	2.3	71	19	59	0.12	0.3	1.0	0.13	0.61
90806	1202	49.68	43.010830	12.964830	10.75	2.0	16	11	222	0.06	0.7	0.9	0.01	0.05
90806	1518	30.41	43.567670	12.558000	9.38	0.8	20	4	88	0.06	0.6	0.7	0.18	-0.17
90806	1540	54.53	43.589670	12.583500	13.07	0.9	16	7	130	0.06	0.7	0.6	0.04	0.06
90806	1702	56.20	43.464670	12.333330	4.69	0.0	12	6	154	0.10	0.7	1.0	0.05	0.23
90806	1948	37.65	42.576330	13.206830	4.38	2.4	60	9	144	0.10	0.4	0.6	0.09	-0.16
90806	2122	50.75	42.827670	13.055830	6.63	0.9	12	5	145	0.04	0.6	0.7	0.05	0.02
90806	2240	18.03	43.437670	12.761170	12.22	0.7	24	16	63	0.09	0.4	0.9	0.09	0.90
90806	2256	8.73	43.426830	12.462670	2.72	0.6	26	6	111	0.08	0.4	0.5	0.03	0.01
90807	146	49.27	42.796500	13.038500	7.35	0.6	12	7	132	0.05	0.6	1.0	0.11	0.10
90807	1348	0.63	43.083000	13.330330	18.61	1.5	16	6	95	0.10	0.7	0.7	0.00	0.12
90807	1530	38.55	43.046170	13.286830	19.25	1.1	12	8	99	0.04	0.8	0.7	0.02	-0.07
90807	1621	45.43	42.585500	13.204500	3.63	1.7	26	8	160	0.10	0.4	0.6	0.07	-0.09
90807	1825	39.89	42.505000	13.392500	5.83	0.7	12	4	238	0.06	1.0	0.7	0.38	-0.04
90807	1851	24.18	42.503670	13.386330	5.66	1.1	12	4	238	0.09	1.0	0.6	0.24	0.10
90807	2217	37.44	42.586000	13.196000	5.39	1.2	12	9	171	0.05	0.4	0.8	0.02	0.06
90807	2356	56.75	42.491830	13.389670	5.50	1.8	33	5	182	0.14	0.8	0.7	0.27	0.11
90808	348	45.54	42.590670	13.204500	4.50	0.9	10	8	166	0.06	0.6	1.0	0.13	0.13
90808	417	58.16	42.589000	13.206830	4.47	1.2	12	8	167	0.06	0.4	0.8	0.10	0.10
90808	1420	19.29	43.237000	12.552330	5.03	1.3	28	4	150	0.10	0.5	0.6	0.14	-0.14
90808	1643	37.78	42.896000	13.014330	8.32	0.9	12	11	123	0.04	0.7	1.0	0.04	0.09
90809	430	23.94	42.897330	13.057670	8.11	1.3	27	8	131	0.07	0.3	0.5	0.02	-0.08
90809	502	11.94	43.112830	13.011000	11.97	1.5	54	3	39	0.08	0.3	0.4	0.04	0.07
90809	1049	13.57	43.199000	12.567670	6.35	1.4	48	8	154	0.10	0.4	0.8	0.04	0.10
90809	1637	36.49	43.269000	12.794330	4.97	1.5	42	19	105	0.10	0.3	0.8	0.04	-0.29
90809	1833	38.84	42.738330	13.110830	1.94	1.5	33	11	120	0.10	0.4	0.6	0.04	-0.14
90810	544	35.08	42.673670	12.980500	7.77	1.5	28	9	202	0.09	0.7	1.0	0.05	0.33
90810	1305	44.23	43.470670	12.442500	5.19	0.7	12	2	121	0.05	0.8	0.5	0.05	-0.02
90810	1334	27.16	43.277500	12.735170	6.53	1.5	42	17	109	0.09	0.3	0.8	0.04	-0.17
90810	1342	19.79	43.031000	12.953330	9.60	1.4	34	5	73	0.09	0.3	0.4	0.07	0.04
90810	1430	0.36	42.799000	13.114500	6.66	0.8	10	4	128	0.04	0.6	0.6	0.07	0.05
90810	1755	24.60	43.066500	13.437170	8.50	1.5	34	5	156	0.11	0.4	0.4	0.08	0.05
90810	2236	43.72	42.570330	13.208000	4.00	2.0	45	14	146	0.10	0.5	1.0	0.10	-0.47
90811	252	43.01	42.568670	13.203330	5.16	2.5	55	14	147	0.11	0.4	1.0	0.05	-0.20
90811	1841	55.54	42.753500	12.518000	5.78	1.6	38	7	180	0.09	0.5	0.5	0.08	0.05
90812	140	44.96	42.574500	13.208000	4.82	2.3	55	14	145	0.11	0.4	0.7	0.15	-0.45
90812	429	53.29	43.057170	12.796170	7.35	1.4	42	11	166	0.10	0.4	0.7	0.04	0.13
90812	1335	13.93	43.471830	12.417500	2.14	0.9	14	3	127	0.07	0.4	0.3	0.09	-0.01
90812	1917	36.55	42.574170	13.209670	3.14	2.5	59	14	145	0.12	0.4	0.8	0.01	-0.11
90812	2149	59.62	42.899500	12.852000	10.38	1.2	26	12	172	0.06	0.5	0.7	0.05	0.06
90812	2221	10.20	43.104500	13.013330	11.63	1.2	50	4	68	0.09	0.3	0.4	0.03	-0.01
90813	549	25.71	43.447000	12.440330	2.10	0.4	14	3	116	0.09	0.6	0.5	0.18	0.07
90813	611	41.86	43.465500	12.540170	8.38	0.7	16	7	139	0.05	0.5	0.6	0.05	0.09
90813	1025	26.52	43.081670	12.993670	11.22	1.2	24	4	113	0.06	0.4	0.4	0.04	0.00
90814	10	26.03	43.654500	12.296170	2.03	1.4	34	5	105	0.13	0.6	0.8	0.09	-0.15
90814	15	53.02	43.657170	12.293830	2.60	0.7	21	5	110	0.24	0.8	0.9	0.05	-0.06
90814	201	38.46	42.456500	13.332170	10.85	1.4	14	11	254	0.07	0.9	0.9	0.01	0.25
90814	742	56.97	42.799000	13.451330	12.00	1.6	34	13	96	0.08	0.4	1.0	0.06	0.41
90815	716	27.49	42.970330	12.983330	6.50	1.1	27	7	128	0.06	0.4	0.6	0.02	0.06
90815	735	41.11	43.434330	12.374330	2.38	0.3	10	3	256	0.05	1.0	0.7	0.37	0.34
90815	1429	36.97	42.559330	13.213670	5.25	2.4	51	15	159	0.09	0.4	1.0	0.03	0.03
90815	1444	47.44	43.768500	13.048500	33.13	1.7	54	16	202	0.18	0.8	0.7	0.08	-0.09
90816	15	28.09	43.058000	12.880500	1.16	0.7	20	6	153	0.10	0.6	0.8	0.19	-0.40
90816	711	26.93	42.486330	12.685330	9.27	3.3	55	12	182	0.13	0.6	0.9	0.13	0.28
90816	1019	51.88	42.642000	13.339000	15.78	1.6	20	13	126	0.08	0.6	0.7	0.05	0.03
90816	1106	27.13	42.639500	13.333170	16.44	2.1	55	13	105	0.10	0.3	0.5	0.07	-0.09
90816	2047	2.61	43.515330	12.403670	2.41	0.3	16	6	98	0.08	0.6	1.0	0.33	-0.93
90817	259	26.24	43.388000	12.719670	12.35	1.2	26	22	133	0.09	0.4	1.0	0.04	0.04
90817	902	41.97	42.572000	13.209170	6.78	1.7	10	12	180	0.05	0.5	0.9	0.03	0.09
90817	1202	17.34	42.844500	13.114500	10.07	1.3	25	1	124	0.07	0.4	0.3	0.05	0.04
90817	1245	21.74	42.587170	13.268670	8.97	1.2	10	7	159	0.07	0.8	0.8	0.18	0.17
90817	1326	22.15	42.585500	13.269830	8.75	2.3	44	7	138	0.11	0.4	0.9	0.05	0.46
90817	1702	42.07	42.574500	13.206830	5.07	1.8	29	12	166	0.08	0.4	0.9	0.08	0.17
90818	944	32.14	42.614170	13.215000	9.53	0.8	10	10	146	0.06	1.0	0.9	0.52	0.00
90818	1209	35.89	42.796500	13.196000	8.85	0.9	16	8	99	0.08	0.6	1.0	0.06	0.17
90819	541	36.71	42.704170	12.959830	7.21	1.7	33	13	79	0.07	0.3	0.7	0.03	-0.26
90819	724	38.07	43.215330	13.276670	9.58	1.0	13	11	240	0.05	0.9	1.0	0.05	-0.04
90819	2018	13.20	42.683500	12.954670	9.07	1.8	44	11	91	0.10	0.3	0.7	0.04	0.04
90820	53	48.66	43.053000	13.554830	14.78	1.2	39	10	176	0.10	0.5	0.5	0.18	-0.06
90820	335	8.28	42.962670	13.288830	21.03	1.0	19	10	101	0.05	0.6	0.6	0.04	-0.02
90820	1028	18.77	43.048000	13.477500	15.78	1.5	35	7	117	0.09	0.4	0.4	0.08	0.00
90820	1521	45.09	43.525000	12.746330	14.49	0.6	11	12	153	0.03	0.5	0.9	0.02	-0.01
90820	1653	58.44	42.523500	13.328500	8.46	1.5	10	7	212	0.07	0.9	0.7	0.09	-0.07
90820	2126	32.43	42.710500	13.286500	9.38	1.8	47	7	84	0.08	0.3	0.3	0.05	-0.03
90820	2230	39.31	43.192670	13.069500	10.43	1.2	16	12	97	0.06	0.5	0.7	0.03	0.10
90820	2250	55.29	43.024330	12.991330	10.41	0.6	30	7	86	0.10	0.4	0.5	0.08	0.09
90820	2331	32.76	43.140330	13.071670	13.11	0.9	42	8	48	0.08	0.3	0.4	0.04	-0.02
90821	732	57.61	42.985500	12.964830	10.00	1.3	37	5	122	0.09	0.3	0.5	0.10	0.05
90821	1226	2.54	42.586330	13.188500	5.91	2.2	44	12	143	0.10	0.4	0.9	0.02	0.16
90821	1321	15.98	43.633500	12.186830	4.41	0.9	20	5	211	0.07	0.6	0.7	0.13	-0.18
90821	1333	19.74	42.584670	13.187330	6.13	2.7	61	12	143	0.12	0.4	0.8	0.01	0.17
90821	1436	51.58	42.587170	13.182830	7.38	1.8	20	12	161	0.06	0.5	0.8	0.02	0.16
90821	1450	0.07	42.581330	13.185000	6.94	2.2	32	12	165	0.09	0.5	1.0	0.03	0.18
90821	1955	17.54	42.586000	13.184500	5.89	2.2	48	12	143	0.11	0.4	0.7	0.05	0.06
90821	2035	31.20	42.590170	13.181000	6.86	0.9	10	12	169	0.03	0.5	0.8	0.11	-0.57
90821	2112	35.32	42.585500	13.184000	6.22	1.5	33	12	162	0.10	0.5	1.0	0.16	-0.06
90821	2145	32.66	43.265170	12.951330	6.99	1.5	60	14	82	0.09	0.3	0.8	0.04	0.00
90821	2155	54.78	42.587670	13.186830	6.39	1.6	26	12	160	0.07	0.4	0.9	0.06	0.21
90822	106	45.05	42.584330	13.189000	6.58	1.3	12	12	173	0.06	0.5	1.0	0.06	0.04
90822	147	47.44	42.587170	13.188500	4.97	2.3	57	12	142	0.10	0.4	0.8	0.05	-0.06
90822	550	29.19	42.502000	13.378170	6.03	1.4	14	5	238	0.09	0.9	0.8	0.41	0.45
90822	1034	8.96	42.869830	12.699000	5.13	1.9	61	4	103	0.13	0.4	0.4	0.07	-0.02
90822	1631	34.72	42.481000	13.331170	10.60	1.9	20	9	197	0.11	0.9	1.0	0.14	-0.11
90822	1647	57.07	42.586330	13.188500	5.44	2.6	51	12	151	0.10	0.4	0.8	0.09	-0.23
90822	1740	20.62	42.989670	12.948670	9.75	1.6	54	4	63	0.09	0.3	0.4	0.04	0.00
90822	1750	38.74	42.584670	13.188500	7.00	2.0	26	12	162	0.08	0.5	1.0	0.01	-0.01
90822	1913	57.32	42.775330	13.425830	16.78	2.2	47	11	54	0.08	0.3	0.4	0.05	-0.14
90822	1923	41.01	42.772830	13.425830	16.85	1.5	29	11	132	0.06	0.4	0.5	0.02	0.01
90822	1930	10.61	42.480000	13.328830	10.10	1.5	12	9	245	0.08	0.9	0.9	0.05	0.04
90822	2020	39.00	42.588000	13.189670	5.78	3.0	66	12	142	0.11	0.4	0.9	0.01	0.08
90822	2050	8.50	42.587170	13.184000	4.91	1.5	28	12	161	0.08	0.5	1.0	0.04	-0.11
90822	2053	18.73	42.591500	13.180500	7.88	0.9	10	12	168	0.04	0.5	1.0	0.03	-0.05
90823	11	55.01	42.484330	13.332330	10.28	0.7	10	8	244	0.06	0.8	0.8	0.04	0.11
90823	19	11.21	42.589000	13.184000	4.91	2.0	38	12	160	0.09	0.5	1.0	0.14	-0.18
90823	305	8.34	42.588000	13.182830	6.28	2.8	62	12	142	0.11	0.3	0.6	0.02	0.03
90823	354	44.07	42.584670	13.179330	6.41	1.4	14	12	174	0.07	0.5	1.0	0.07	0.18
90823	359	59.02	42.588000	13.187330	6.19	2.4	42	12	142	0.10	0.4	0.8	0.03	0.10
90823	520	26.77	42.624330	13.313670	4.10	1.2	8	2	122	0.04	0.8	0.7	0.08	-0.01
90823	726	1.22	42.589830	13.178170	6.88	1.5	10	11	170	0.05	0.5	1.0	0.06	0.12
90823	1022	33.04	42.589830	13.174830	5.82	1.6	24	11	170	0.08	0.5	0.9	0.07	-0.03
90823	1238	54.98	43.075330	13.444670	20.71	1.4	18	4	156	0.06	0.6	0.5	0.09	0.03
90823	1304	22.89	43.075000	13.444170	20.60	1.4	18	4	156	0.06	0.6	0.5	0.02	-0.03
90823	1530	53.48	43.032670	13.286830	19.07	1.4	16	9	104	0.05	0.4	0.5	0.01	-0.06
90823	1633	39.80	42.513000	13.384000	4.53	0.8	10	3	234	0.07	0.9	0.6	0.11	-0.05
90823	1727	28.55	42.583000	13.266500	9.25	1.2	10	8	163	0.07	0.7	0.9	0.09	0.18
90824	230	15.04	42.589000	13.185170	5.85	2.5	58	12	142	0.12	0.4	0.9	0.10	0.39
90824	643	46.81	42.491830	13.332330	10.66	0.9	10	8	241	0.06	1.0	0.8	0.11	0.08
90824	747	55.07	42.450500	13.313830	11.88	0.9	10	12	256	0.06	0.9	1.0	0.07	0.18
90824	940	49.37	42.447170	13.312670	11.57	2.1	30	13	217	0.12	0.8	1.0	0.12	0.10
90824	1839	25.00	42.590670	13.182830	4.85	2.1	43	12	150	0.11	0.4	0.7	0.13	-0.42
90824	1847	33.61	42.587670	13.180000	6.14	1.9	36	12	161	0.10	0.5	0.9	0.06	0.33
90824	1921	7.61	42.589330	13.180000	6.71	1.0	14	12	170	0.06	0.5	1.0	0.02	0.15
90824	2249	48.40	42.577170	13.189670	7.28	1.2	12	13	179	0.05	0.5	1.0	0.02	0.10
90824	2327	32.35	42.589830	13.178170	4.82	1.9	50	11	142	0.11	0.4	1.0	0.02	0.21
90825	408	5.37	42.848000	13.409170	17.91	1.7	35	12	81	0.08	0.4	0.5	0.03	-0.08
90825	1145	42.97	43.110330	13.002830	10.47	1.1	28	3	64	0.10	0.5	0.7	0.01	-0.04
90825	1147	51.33	43.113670	12.999500	10.85	0.6	12	2	110	0.06	0.6	0.9	0.07	-0.04
90825	1148	5.44	43.043670	12.962500	11.72	1.1	16	6	138	0.05	0.5	0.7	0.04	0.00
90825	1345	24.34	42.747500	13.169500	5.44	1.9	34	11	110	0.06	0.2	0.5	0.02	0.09
90825	2146	1.32	42.485170	12.678000	9.22	2.9	60	13	183	0.14	0.6	0.9	0.18	0.18
90826	609	8.09	42.589000	13.192000	4.28	1.7	27	13	159	0.08	0.4	0.8	0.07	-0.25
90826	641	16.05	42.585500	13.181670	6.32	2.8	54	12	143	0.09	0.3	0.5	0.06	-0.07
90826	1236	34.06	42.914170	12.919330	9.49	1.4	38	10	67	0.07	0.3	0.5	0.00	0.05
90826	1910	49.30	43.001170	13.088830	9.33	1.5	42	4	87	0.09	0.3	0.4	0.03	0.06
90826	2318	29.21	42.593170	13.182830	4.69	3.2	68	12	141	0.11	0.3	0.5	0.09	-0.31
90826	2326	54.66	42.587670	13.173000	5.77	1.7	33	11	162	0.10	0.5	1.0	0.07	0.15
90827	20	29.33	42.592330	13.181670	4.35	2.0	54	12	141	0.12	0.4	0.7	0.03	-0.26
90827	147	51.16	42.594000	13.181670	4.47	2.2	50	12	141	0.10	0.3	0.5	0.15	-0.54
90827	1523	45.72	43.415000	12.523170	7.85	0.9	18	9	112	0.06	0.4	0.7	0.02	0.07
90827	2105	5.69	42.716330	13.035000	8.69	1.6	46	8	57	0.08	0.3	0.4	0.07	-0.16
90828	734	29.20	42.796500	13.165000	11.38	1.8	42	9	74	0.08	0.3	0.4	0.07	-0.01
90828	859	33.72	43.489170	12.414500	5.03	1.0	20	4	64	0.11	0.5	0.5	0.09	0.10
90828	950	48.08	42.848330	12.958500	9.43	1.9	48	18	42	0.11	0.3	0.9	0.05	-0.02
90828	2314	42.49	43.696000	12.567670	26.03	1.1	18	17	140	0.09	0.8	1.0	0.14	0.21
90828	2327	34.91	43.692500	12.566500	26.25	1.2	19	17	97	0.08	0.7	0.9	0.10	-0.12
90828	2350	22.90	43.696000	12.565330	26.25	1.0	20	17	150	0.11	0.9	0.8	0.09	-0.15
90829	329	42.67	42.778000	12.942000	1.53	1.5	39	15	62	0.13	0.4	0.7	0.02	-0.18
90829	339	41.05	42.626000	13.059000	8.32	2.0	53	3	94	0.11	0.4	0.5	0.04	0.05
90829	340	45.49	42.624830	13.058500	8.58	1.0	29	3	102	0.09	0.4	0.4	0.04	0.06
90829	1322	0.94	43.400670	12.497670	3.50	1.1	16	9	132	0.07	0.5	1.0	0.02	-0.33
90830	1111	46.86	43.089330	13.105670	10.66	0.9	12	8	123	0.08	0.9	0.9	0.09	-0.03
90830	2012	59.61	42.600670	13.179330	4.32	2.2	49	11	139	0.10	0.3	0.5	0.18	-0.03
90830	2040	39.72	42.599500	13.182330	3.71	1.9	46	12	139	0.12	0.4	0.9	0.02	-0.08
90830	2159	54.06	42.905330	13.161830	11.38	1.3	33	2	92	0.08	0.4	0.4	0.05	0.00
90831	230	36.61	42.912000	12.991330	10.03	0.9	14	12	152	0.08	0.6	1.0	0.07	0.12
90831	1150	19.79	43.447000	12.441500	1.97	0.3	10	3	125	0.06	0.6	0.7	0.22	-0.22
90831	1259	9.71	43.084170	13.022500	11.82	0.9	10	5	164	0.05	0.7	0.8	0.09	0.01
90901	1438	19.64	43.172000	12.878000	15.07	1.4	33	10	116	0.10	0.4	0.8	0.05	0.18
90901	2053	28.60	43.056830	13.507000	17.33	1.8	15	8	224	0.05	0.6	0.5	0.05	0.02
90901	2055	50.80	43.056330	13.502830	16.53	1.5	15	8	220	0.06	0.7	0.6	0.01	-0.01
90901	2143	41.74	43.056830	13.509170	17.21	1.8	40	9	80	0.08	0.4	0.4	0.02	-0.04
90902	1814	24.91	42.604170	13.180500	2.91	1.9	54	11	138	0.14	0.5	0.8	0.09	-0.28
90903	432	11.80	43.062330	13.086000	6.13	1.5	42	3	62	0.07	0.3	0.4	0.04	0.03
90903	1234	57.57	42.579170	13.218830	8.52	1.4	18	11	163	0.10	0.6	0.8	0.03	0.14
90903	1704	54.66	43.410670	12.469830	1.78	0.5	12	7	160	0.05	0.4	0.5	0.09	-0.01
90903	2241	22.36	42.992170	12.959000	12.03	1.5	36	5	116	0.07	0.4	0.4	0.04	-0.04
90904	248	36.03	43.686670	13.006500	29.85	1.9	63	6	109	0.13	0.5	0.5	0.04	-0.07
90904	518	14.65	42.839500	13.084500	7.60	1.6	26	3	134	0.06	0.4	0.5	0.04	0.04
90905	2205	8.81	43.366000	12.535170	3.47	0.9	16	3	208	0.09	1.0	0.7	0.78	0.49
90906	514	53.41	43.105330	13.161170	13.22	1.2	16	4	100	0.09	0.6	0.6	0.06	0.04
90906	1644	22.02	42.605000	13.087670	8.13	1.8	42	4	149	0.13	0.5	0.5	0.09	0.13
90906	1648	49.56	42.602500	13.090000	8.07	2.3	48	4	150	0.11	0.4	0.5	0.03	-0.02
90906	1651	11.67	42.605000	13.088830	8.00	2.1	43	4	149	0.12	0.4	0.5	0.04	0.05
90906	1935	20.92	42.601170	13.090500	7.83	1.8	43	4	150	0.12	0.5	0.6	0.09	0.05
90906	2108	53.57	42.606670	13.095670	6.97	1.6	35	5	149	0.10	0.6	0.9	0.02	0.07
90907	513	35.29	43.425000	12.515000	3.57	1.0	13	7	130	0.04	0.4	0.7	0.07	-0.23
90908	134	2.14	43.080830	13.042170	10.10	0.9	12	6	117	0.06	0.5	0.6	0.06	-0.03
90908	307	39.34	42.626500	13.313000	4.14	1.5	32	2	121	0.10	0.5	0.6	0.07	0.09
90909	42	54.87	42.971170	12.943000	8.85	1.3	38	5	151	0.09	0.4	0.6	0.06	-0.15
90909	322	29.53	43.286670	13.041170	10.85	1.4	44	7	105	0.09	0.3	0.5	0.04	-0.01
90909	1104	23.43	43.592170	12.380830	3.60	2.2	54	13	55	0.12	0.3	0.7	0.06	-0.24
90909	1150	14.88	43.399830	12.701000	12.44	1.5	40	7	94	0.11	0.4	0.4	0.08	-0.35
90909	2245	38.37	42.930670	13.082330	8.35	1.0	32	9	114	0.09	0.4	0.7	0.11	-0.12
90911	1132	32.75	43.392170	12.493170	3.28	1.4	25	6	114	0.06	0.3	0.5	0.06	-0.02
90912	504	45.48	43.712830	12.281500	4.00	0.9	16	8	130	0.09	0.5	0.8	0.06	-0.16
90912	804	3.63	42.798170	12.614170	6.57	1.9	22	4	80	0.06	0.5	0.6	0.06	0.04
90912	1357	22.12	43.359330	12.720830	13.00	1.3	42	10	77	0.12	0.4	0.6	0.06	-0.22
90913	221	55.89	42.822670	13.254830	0.32	1.6	45	6	60	0.15	0.4	0.3	0.05	-0.26
90913	1959	37.69	43.118000	12.999500	10.44	0.9	27	2	64	0.08	0.4	0.4	0.05	0.01
90913	2020	17.29	43.390500	12.702170	12.91	0.8	18	11	98	0.07	0.5	0.9	0.10	0.07
90913	2354	6.13	43.381170	12.538500	4.60	0.3	10	3	120	0.07	0.7	0.8	0.21	0.25
90914	111	35.65	43.050500	12.880500	1.00	1.3	53	5	144	0.12	0.3	0.4	0.05	-0.09
90914	1006	55.73	43.497670	12.317830	3.57	0.4	12	6	113	0.07	0.6	1.0	0.14	-0.42
90914	1347	33.44	43.014670	13.331170	11.52	1.2	12	11	85	0.05	0.5	0.8	0.04	0.00
90915	945	23.81	42.860670	12.941830	8.32	1.5	20	14	71	0.09	0.4	0.9	0.02	-0.02
90915	1110	43.16	43.116330	13.378500	16.69	1.7	45	3	72	0.09	0.3	0.3	0.03	0.04
90915	1224	33.98	42.888000	13.065670	7.46	1.4	30	7	131	0.09	0.4	0.7	0.01	-0.02
90915	1335	48.65	43.512830	12.317670	3.57	0.8	16	6	104	0.05	0.3	0.8	0.02	-0.10
90915	1522	59.61	43.418330	12.465000	1.19	0.3	10	6	177	0.05	0.5	0.9	0.11	-0.38
90915	1905	20.23	43.304830	12.542000	7.08	0.9	22	5	141	0.10	0.6	0.8	0.17	0.24
90916	1115	2.09	42.538670	13.298830	10.77	1.8	24	9	245	0.12	1.0	1.0	0.26	0.29
90916	2004	48.55	43.501000	12.722500	13.47	0.6	8	15	193	0.04	0.7	0.9	0.18	0.03
90917	253	1.12	43.015830	13.022500	12.60	1.1	14	6	103	0.05	0.5	0.6	0.05	0.02
90917	718	4.00	42.677500	13.193330	12.07	1.9	45	6	121	0.08	0.4	0.4	0.03	0.00
90918	206	49.54	43.338670	12.627670	9.08	1.3	50	6	76	0.09	0.3	0.5	0.03	-0.09
90918	1138	56.59	43.243670	13.180170	9.13	1.1	26	6	128	0.09	0.4	0.7	0.04	0.14
90918	1931	33.30	42.920500	13.186000	11.63	1.0	16	11	97	0.05	0.4	0.5	0.05	0.17
90918	2327	2.36	43.457170	12.737830	12.63	0.8	24	17	74	0.06	0.3	0.8	0.03	0.04
90919	946	18.40	43.452000	12.389170	2.47	0.4	14	1	115	0.07	0.6	0.6	0.10	0.16
90919	1947	1.01	42.493500	13.377000	7.91	1.8	37	5	274	0.15	0.9	0.8	0.04	0.10
90919	2010	45.90	43.156830	13.007500	9.88	1.0	34	6	98	0.08	0.3	0.5	0.05	-0.02
90919	2029	27.77	42.796830	13.435830	16.02	1.4	34	12	139	0.08	0.5	0.6	0.02	-0.01
90920	350	17.72	43.414170	13.379170	35.50	4.8	95	15	78	0.22	0.6	0.7	0.14	0.03
90920	1720	24.01	43.070670	13.029500	11.00	1.2	14	7	169	0.07	0.6	0.8	0.02	0.16
90921	2201	28.64	42.744170	12.471000	6.69	3.3	86	10	210	0.16	0.6	0.8	0.04	0.16
90922	1429	2.46	42.947500	13.716330	15.47	1.4	26	3	244	0.12	0.8	0.9	0.10	-0.04
90922	2038	5.10	43.084170	13.044500	12.72	0.6	11	6	85	0.05	0.6	0.6	0.09	0.06
90922	2038	53.07	43.084170	13.041000	12.50	0.7	18	7	89	0.11	0.7	0.8	0.16	-0.16
90923	1045	56.07	43.071500	13.504170	18.32	3.1	88	8	74	0.12	0.3	0.3	0.01	-0.03
90923	1054	31.58	43.065170	13.497830	17.64	1.5	18	9	191	0.08	0.7	0.7	0.07	0.15
90923	1107	27.71	43.067330	13.504170	17.60	1.7	30	9	162	0.07	0.5	0.4	0.06	0.00
90923	1108	26.64	43.067330	13.507670	17.69	1.8	38	9	128	0.08	0.5	0.4	0.02	-0.01
90923	1255	59.76	43.065170	13.500000	17.27	1.3	12	9	248	0.04	1.0	1.0	0.02	-0.22
90923	1503	37.49	42.890170	13.161830	11.50	1.8	42	3	64	0.10	0.3	0.6	0.04	-0.09
90923	1846	20.14	42.909500	12.969500	9.19	1.1	19	12	163	0.05	0.5	0.7	0.14	-0.06
90923	2105	28.96	42.606670	13.176000	3.38	2.1	44	11	145	0.09	0.4	0.8	0.05	-0.16
90924	314	2.54	42.992170	12.977500	9.13	0.9	17	6	88	0.04	0.4	0.5	0.10	-0.08
90924	341	11.18	43.650330	12.170330	5.88	1.4	22	5	137	0.08	0.4	0.6	0.03	-0.05
90924	357	37.12	43.511170	12.572500	12.00	1.1	18	4	89	0.07	0.4	0.5	0.02	0.00
90924	440	49.44	43.397170	12.698670	11.28	1.0	20	11	82	0.07	0.5	1.0	0.05	0.10
90924	802	29.06	42.605000	13.177170	3.47	2.9	52	11	145	0.10	0.4	0.6	0.09	0.17
90924	1141	1.09	42.795670	13.107500	6.85	1.9	46	4	58	0.08	0.3	0.4	0.02	0.00
90924	1226	53.57	43.417500	13.336330	33.32	1.5	35	12	111	0.13	0.6	0.8	0.06	0.00
90924	2258	34.12	42.603330	13.177170	3.63	2.3	51	11	146	0.10	0.5	0.9	0.03	-0.14
90925	241	10.06	43.078670	13.035830	10.39	1.7	74	6	48	0.10	0.3	0.4	0.03	-0.01
90925	608	55.33	42.881670	13.080000	7.10	1.5	32	6	128	0.08	0.4	0.5	0.04	0.06
90925	1159	45.09	42.880500	13.076000	6.11	1.3	12	6	140	0.05	0.6	0.7	0.07	0.04
90925	1542	51.00	43.410670	12.662670	12.16	1.1	20	9	71	0.09	0.5	0.8	0.01	-0.02
90925	1543	9.99	43.122170	13.408670	15.38	1.4	36	3	95	0.13	0.5	0.6	0.12	0.16
90925	1606	8.76	42.881670	13.078830	6.66	1.5	32	6	128	0.07	0.3	0.5	0.02	0.00
90925	1629	49.45	42.880500	13.080670	6.99	1.6	34	6	128	0.09	0.3	0.4	0.03	-0.03
90925	1709	21.81	42.881330	13.079500	6.96	1.5	32	6	128	0.07	0.4	0.5	0.04	-0.02
90925	1804	43.23	43.420830	12.474330	3.69	1.9	57	4	110	0.11	0.3	0.4	0.02	-0.09
90925	1847	25.62	42.879170	13.072000	6.16	1.0	10	6	142	0.04	0.8	0.8	0.03	0.16
90925	2135	56.82	42.738330	13.181000	7.69	1.5	38	10	105	0.07	0.4	0.5	0.04	0.08
90927	831	4.75	42.653000	13.041830	8.16	2.0	42	6	85	0.10	0.4	0.6	0.04	0.04
90927	1101	46.46	43.124330	13.454330	14.33	1.4	20	2	141	0.07	0.6	0.7	0.04	-0.12
90927	1145	6.24	43.088830	13.308500	18.58	1.6	53	4	49	0.11	0.4	0.4	0.05	0.10
90927	1424	4.89	43.622500	12.316330	4.16	1.0	26	7	77	0.09	0.4	0.9	0.06	-0.52
90927	1512	38.41	43.431830	12.453330	2.50	0.6	18	5	111	0.08	0.4	0.5	0.01	0.05
90927	1935	0.15	43.441170	12.466000	2.10	0.8	18	4	105	0.08	0.4	0.4	0.07	-0.01
90928	31	10.99	43.372830	12.732500	13.07	0.5	22	13	92	0.07	0.5	1.0	0.05	0.32
90928	744	51.41	43.405670	12.704500	12.41	1.0	16	12	142	0.09	0.5	0.9	0.03	0.06
90928	757	14.06	42.909500	13.035170	7.57	1.5	26	6	136	0.07	0.3	0.5	0.05	-0.04
90928	1005	20.30	43.433170	12.996500	13.96	1.1	28	1	108	0.09	0.5	0.5	0.04	-0.02
90928	1146	19.98	43.472330	12.676170	12.47	0.8	14	13	187	0.06	0.7	1.0	0.09	-0.16
90929	834	22.16	43.125500	13.454830	14.22	2.0	20	2	140	0.05	0.5	0.5	0.04	0.03
90929	1811	35.75	43.066830	13.497830	17.71	2.3	18	8	190	0.07	0.6	0.6	0.07	0.04
90930	1303	46.01	43.138170	12.983170	9.88	1.5	25	3	87	0.05	0.3	0.5	0.02	-0.09
90930	1355	7.19	42.984670	12.976330	9.00	0.7	8	6	145	0.04	0.7	0.9	0.11	-0.05
90930	1418	13.16	42.714670	13.087830	1.94	1.5	24	4	70	0.09	0.4	0.4	0.04	-0.09
90930	2224	28.59	42.900330	13.151500	11.60	0.7	14	8	156	0.05	0.5	0.7	0.06	0.13
90930	2228	5.50	43.478170	12.335500	3.07	2.2	69	6	102	0.11	0.3	0.3	0.02	0.01
91001	106	26.75	43.116330	12.933500	10.03	1.3	40	3	105	0.08	0.3	0.4	0.04	0.09
91001	1819	57.89	43.477000	12.333670	2.02	0.6	16	6	106	0.06	0.3	0.6	0.09	0.12
91001	2038	2.87	43.426000	12.518500	5.41	0.3	16	7	108	0.06	0.4	0.9	0.05	0.14
91001	2048	54.88	43.156330	13.269500	19.21	1.3	36	6	110	0.07	0.4	0.3	0.01	0.02
91002	3	52.50	43.158500	12.768170	2.57	1.3	58	17	140	0.11	0.3	0.7	0.02	-0.14
91002	233	32.78	43.265670	13.059670	12.75	0.7	26	8	102	0.08	0.5	0.6	0.02	0.01
91002	234	19.41	43.264000	13.058500	12.32	1.1	36	8	82	0.07	0.3	0.4	0.05	0.06
91002	354	9.08	42.634500	13.031500	8.72	1.8	48	4	86	0.12	0.5	0.6	0.03	0.05
91002	2222	37.79	42.952500	13.094000	8.75	1.6	32	4	100	0.06	0.3	0.4	0.04	-0.15
91003	727	32.18	42.944170	13.053670	9.00	1.4	24	11	118	0.08	0.4	0.7	0.01	0.10
91003	902	59.98	43.063170	12.993670	12.03	1.3	20	6	114	0.08	0.5	0.6	0.06	0.01
91003	1505	54.16	42.984670	13.097500	4.16	1.0	24	5	62	0.08	0.4	0.6	0.02	-0.04
91003	1745	5.38	43.428500	12.528830	5.97	1.1	20	7	93	0.07	0.4	0.7	0.00	0.03
91004	154	34.43	43.429670	12.527170	5.96	1.1	30	7	93	0.07	0.3	0.5	0.02	0.06
91004	1352	36.70	43.190500	13.257500	10.53	1.1	34	8	73	0.10	0.4	0.8	0.04	0.00
91004	1834	4.50	43.477330	12.556330	8.63	0.7	14	7	132	0.05	0.6	0.8	0.09	-0.13
91004	1947	29.62	43.419670	12.571330	9.27	0.7	22	6	110	0.07	0.4	0.7	0.01	-0.03
91004	2250	24.68	42.911170	13.173330	11.91	1.4	31	1	86	0.08	0.4	0.6	0.06	-0.01
91005	304	7.03	42.964330	12.968330	8.10	0.8	16	7	139	0.07	0.6	0.8	0.06	0.13
91005	804	14.97	43.118000	13.220170	10.72	1.3	12	3	193	0.06	1.0	0.5	0.13	0.01
91005	940	20.45	43.120500	13.435170	17.88	1.5	26	4	156	0.06	0.5	0.5	0.06	-0.02
91005	1051	21.31	42.872500	12.936170	8.41	1.3	22	14	184	0.05	0.5	0.9	0.04	0.01
91005	1950	5.47	42.588000	13.203500	4.00	2.1	48	13	150	0.11	0.5	0.8	0.06	0.04
91005	2146	6.62	42.956830	12.986670	8.88	1.8	69	5	63	0.09	0.2	0.4	0.02	0.06
91006	47	32.03	43.362670	12.636170	7.32	0.3	22	6	81	0.09	0.5	0.8	0.03	-0.01
91006	334	25.46	42.948330	13.114670	8.69	0.7	18	5	97	0.09	0.5	0.8	0.04	0.10
91006	1929	24.45	43.257170	12.541830	3.97	1.3	30	2	161	0.08	0.5	0.4	0.17	-0.13
91007	301	14.24	42.837000	13.092670	5.78	0.7	17	2	131	0.08	0.6	0.7	0.07	0.10
91007	322	50.89	42.837830	13.093830	5.88	0.9	10	2	131	0.03	0.6	0.8	0.02	0.12
91007	348	46.33	43.048000	13.005170	12.35	1.0	20	7	80	0.10	0.6	0.7	0.02	0.19
91007	507	29.20	43.127170	12.709170	7.47	2.6	88	7	132	0.11	0.3	0.5	0.02	0.06
91008	23	56.05	42.842830	13.154830	7.53	1.6	17	8	210	0.08	0.7	0.9	0.06	0.01
91008	110	12.13	43.588000	13.033170	6.75	1.1	30	6	124	0.12	0.5	0.8	0.05	-0.16
91008	735	12.43	42.949170	13.038670	8.72	1.0	14	2	120	0.07	0.8	0.9	0.06	0.12
91008	746	15.46	42.950500	13.040330	8.21	0.7	8	2	144	0.04	0.8	1.0	0.08	-0.04
91008	2132	42.19	43.177000	12.872170	18.53	1.0	24	19	117	0.10	0.5	1.0	0.02	0.16
91009	1438	55.35	43.571830	12.583670	9.53	1.1	22	6	89	0.07	0.4	0.5	0.02	-0.05
91009	2057	59.19	43.130670	13.424830	15.85	1.7	56	4	61	0.08	0.3	0.3	0.04	0.04
91009	2127	12.02	43.129000	13.455000	14.32	2.2	68	2	65	0.11	0.3	0.3	0.03	-0.05
91009	2144	51.50	43.126330	13.454830	14.13	2.0	40	2	138	0.09	0.4	0.5	0.05	0.09
91010	20	58.93	43.129000	13.453830	14.03	2.0	48	2	65	0.08	0.3	0.3	0.03	0.03
91010	21	12.03	43.129000	13.456170	14.47	2.1	30	2	105	0.08	0.4	0.5	0.02	-0.05
91010	309	20.37	43.126330	13.456000	14.50	1.1	20	2	105	0.08	0.5	0.6	0.04	-0.02
91010	319	9.40	43.129830	13.455000	13.97	1.4	50	2	91	0.09	0.4	0.4	0.02	0.04
91010	344	33.71	42.464830	13.334500	12.38	1.4	20	10	251	0.09	0.9	0.9	0.05	0.23
91010	406	13.79	43.129000	13.426000	15.66	1.1	18	4	121	0.05	0.7	0.6	0.12	0.02
91011	702	21.91	42.821000	12.999500	2.32	1.4	30	9	150	0.11	0.4	0.7	0.02	-0.06
91011	1549	8.95	43.086670	12.985500	11.38	1.2	10	3	200	0.06	0.7	0.9	0.05	0.02
91011	1724	40.68	43.531330	12.675830	14.32	0.7	16	11	148	0.05	0.6	0.7	0.05	0.02
91011	1745	19.23	42.673330	13.223170	7.35	0.8	14	10	116	0.06	0.5	0.9	0.05	-0.01
91012	158	32.43	43.361000	13.037670	1.82	1.4	56	6	71	0.15	0.3	0.8	0.04	-0.09
91012	1117	39.26	42.764830	13.228670	8.46	1.4	22	5	89	0.08	0.5	0.6	0.03	0.04
91012	1326	0.89	43.123000	13.453670	14.60	1.9	21	2	142	0.08	0.6	0.7	0.04	-0.07
91013	352	49.10	42.908670	13.112330	8.32	1.4	18	6	198	0.07	0.6	0.6	0.10	0.10
91013	2305	45.04	43.087170	13.426330	17.46	1.5	12	2	210	0.05	0.7	0.7	0.02	0.00
91014	245	24.38	43.204000	12.820000	16.53	1.5	20	16	211	0.11	0.9	1.0	0.23	-0.02
91014	1318	8.56	42.830170	13.132830	6.97	1.3	22	10	120	0.07	0.4	0.8	0.08	0.14
91014	1408	36.19	42.916330	13.034000	8.22	1.2	11	5	134	0.05	0.5	0.7	0.13	-0.13
91014	1933	42.25	43.129000	13.456170	14.32	2.0	42	2	124	0.09	0.4	0.4	0.03	0.05
91014	1933	51.59	43.126330	13.453830	14.25	2.2	26	2	136	0.09	0.5	0.6	0.03	-0.04
91014	1933	57.93	43.126330	13.457170	14.50	2.5	20	2	143	0.08	0.6	0.8	0.08	-0.23
91014	1934	7.91	43.122170	13.457170	14.32	2.7	18	2	150	0.07	0.5	0.7	0.01	-0.04
91014	1934	17.33	43.129830	13.455000	14.41	3.4	84	2	60	0.16	0.4	0.4	0.01	0.04
91014	1937	48.59	43.127170	13.458330	14.10	3.2	26	2	145	0.07	0.6	0.6	0.05	-0.07
91014	1938	0.07	43.133500	13.455500	14.86	2.8	73	1	65	0.12	0.3	0.4	0.04	0.05
91014	1938	50.13	43.129000	13.457170	14.22	2.0	28	2	138	0.10	0.5	0.5	0.04	0.05
91014	1939	4.54	43.123830	13.458330	14.25	2.0	26	2	151	0.12	0.6	0.7	0.01	0.17
91014	1939	32.31	43.129000	13.453830	14.10	2.5	54	2	91	0.09	0.3	0.4	0.06	0.02
91014	1940	15.09	43.121330	13.459500	14.57	1.5	16	2	156	0.08	1.0	1.0	0.05	0.02
91014	1944	16.15	43.127170	13.456000	14.00	2.0	60	2	65	0.13	0.4	0.5	0.02	0.07
91014	1944	35.37	43.133500	13.460170	14.86	1.6	32	1	105	0.14	0.6	0.9	0.03	-0.03
91014	1945	1.93	43.129830	13.459500	15.13	1.2	22	1	142	0.10	0.8	0.8	0.05	0.08
91014	1946	39.80	43.129000	13.457170	14.00	2.1	56	2	98	0.12	0.4	0.4	0.02	0.02
91014	1947	58.21	43.129330	13.454330	14.14	1.4	44	2	120	0.11	0.4	0.5	0.05	0.02
91014	2007	2.39	43.125500	13.450330	14.16	1.6	28	2	103	0.08	0.5	0.4	0.01	-0.06
91014	2025	9.79	43.123830	13.452500	14.00	1.5	34	2	128	0.09	0.5	0.5	0.03	0.09
91014	2042	15.50	43.129000	13.459500	14.41	1.4	25	2	144	0.07	0.5	0.7	0.06	-0.08
91014	2138	52.75	43.124670	13.453670	14.22	1.3	18	2	139	0.07	0.6	0.6	0.08	-0.08
91014	2157	45.62	43.123830	13.454830	14.50	1.3	25	2	143	0.09	0.5	0.4	0.04	0.04
91014	2207	9.00	43.123830	13.456000	14.41	1.4	20	2	145	0.07	0.5	0.6	0.10	-0.15
91015	11	27.04	43.126330	13.458330	14.35	1.3	24	2	146	0.07	0.5	0.5	0.05	-0.04
91015	155	28.45	43.125500	13.454830	14.38	1.4	20	2	140	0.10	0.6	0.7	0.02	-0.03
91015	701	33.95	43.125500	13.452670	14.35	1.4	16	2	135	0.05	0.6	0.6	0.07	-0.16
91015	1136	50.10	42.990500	13.024830	9.53	1.5	36	4	101	0.11	0.4	0.5	0.07	0.02
91015	1142	19.07	42.992170	13.023670	9.07	1.7	44	4	100	0.10	0.4	0.5	0.03	0.01
91015	1734	6.26	43.123830	13.457170	13.82	1.5	20	2	148	0.08	0.5	0.6	0.02	0.01
91015	1734	46.47	43.128000	13.465330	15.44	1.0	14	1	164	0.08	1.0	0.8	0.11	0.16
91015	1805	12.22	43.126330	13.453830	14.16	1.7	26	2	104	0.10	0.5	0.6	0.02	0.03
91016	352	55.39	43.129000	13.449170	14.19	2.2	75	2	64	0.12	0.3	0.4	0.04	0.06
91016	1535	56.80	43.127170	13.451500	14.44	1.9	24	2	130	0.07	0.5	0.5	0.01	-0.06
91016	1830	10.25	42.997330	13.027170	8.97	1.1	14	4	103	0.06	0.5	0.6	0.02	0.01
91017	23	26.25	43.123830	13.456000	14.32	1.5	22	2	145	0.07	0.5	0.5	0.04	-0.03
91017	24	8.32	43.118830	13.457170	14.94	0.7	14	3	154	0.06	0.9	0.8	0.05	0.03
91017	211	15.66	43.520500	12.636330	8.97	0.6	23	8	94	0.09	0.5	0.7	0.02	0.04
91017	243	12.80	43.472330	12.313500	5.00	1.0	27	7	135	0.06	0.3	0.5	0.03	0.44
91017	328	12.49	42.853000	13.219330	1.25	1.3	10	7	180	0.08	1.0	0.7	0.15	-0.12
91017	330	28.51	42.852670	13.217500	1.39	1.4	8	7	181	0.06	1.0	0.7	0.07	-0.07
91017	553	23.06	43.132330	13.453830	14.41	2.5	73	2	65	0.11	0.4	0.4	0.04	-0.03
91017	600	51.39	43.133170	13.453830	14.82	3.0	79	2	59	0.14	0.4	0.4	0.08	0.00
91017	618	19.81	43.131500	13.455000	14.16	1.7	31	2	104	0.11	0.5	0.6	0.06	0.03
91017	639	10.52	43.131500	13.448000	14.13	1.9	64	2	64	0.13	0.4	0.4	0.02	0.05
91017	643	12.64	43.128000	13.452670	13.91	1.8	44	2	85	0.11	0.4	0.5	0.02	0.08
91017	709	3.61	43.134000	13.456170	14.32	2.0	58	1	80	0.10	0.4	0.4	0.03	0.08
91017	745	57.26	43.030170	13.019000	9.07	2.0	64	6	44	0.10	0.3	0.4	0.04	0.04
91017	1052	51.92	43.120500	13.459500	14.63	1.3	22	2	157	0.07	0.5	0.5	0.05	-0.04
91017	1833	1.01	42.918830	13.394670	15.47	1.4	24	9	118	0.10	0.6	0.9	0.05	-0.07
91017	2139	55.46	43.131500	13.452670	14.19	2.0	59	2	64	0.12	0.4	0.5	0.05	0.01
91017	2326	43.47	43.126330	13.453830	14.41	1.5	22	2	136	0.07	0.6	0.5	0.04	0.02
91017	2353	39.52	43.131500	13.449170	14.22	1.6	49	2	64	0.10	0.4	0.3	0.01	0.03
91018	1103	29.12	43.132330	13.455000	14.44	1.9	56	2	65	0.11	0.4	0.4	0.03	0.02
91018	1633	44.63	43.127670	13.456670	14.14	1.3	22	2	139	0.09	0.7	0.6	0.08	-0.06
91018	1647	37.10	43.129000	13.455000	14.41	1.4	20	2	132	0.08	0.6	0.7	0.03	-0.19
91018	1824	52.96	43.131000	13.454330	14.58	2.2	32	2	125	0.10	0.6	0.5	0.06	0.03
91018	1825	11.84	43.130670	13.451500	14.03	2.0	58	2	64	0.11	0.4	0.4	0.01	0.08
91018	1837	22.20	43.128000	13.453830	14.28	1.4	20	2	132	0.08	0.7	0.6	0.07	-0.09
91019	1147	41.15	43.132330	13.455000	14.35	2.8	78	2	65	0.13	0.4	0.4	0.02	-0.01
91019	1148	25.80	43.127170	13.466500	14.82	1.7	20	1	169	0.07	0.8	0.7	0.03	0.02
91019	1420	12.77	43.130670	13.458330	14.60	1.6	28	1	136	0.09	0.5	0.5	0.07	0.03
91019	1420	43.75	43.129000	13.455000	14.07	1.9	51	2	65	0.12	0.4	0.4	0.06	0.04
91019	1530	10.08	43.131500	13.455000	14.13	1.9	42	2	115	0.11	0.5	0.5	0.02	-0.03
91019	2153	55.19	43.147500	13.441170	18.78	1.6	20	3	163	0.06	0.6	0.5	0.11	-0.02
91020	24	8.10	42.691000	13.037330	7.78	1.5	43	9	70	0.09	0.3	0.5	0.07	0.00
91020	150	10.56	43.126330	13.456000	14.38	1.4	22	2	141	0.07	0.6	0.5	0.06	-0.05
91020	1347	53.88	43.132330	13.453830	14.22	2.4	71	2	65	0.11	0.3	0.4	0.02	0.09
91021	137	40.68	43.155000	12.999500	10.32	1.0	36	5	81	0.08	0.4	0.4	0.11	-0.40
91022	1540	18.88	43.053830	12.807670	6.72	1.5	44	10	156	0.10	0.4	0.9	0.02	0.14
91023	1944	7.51	42.510500	13.426330	13.50	2.0	44	3	228	0.12	0.8	0.7	0.13	0.04
91024	740	34.43	42.946670	13.381000	15.85	2.1	38	8	60	0.09	0.4	0.5	0.02	-0.02
91024	821	23.32	43.094330	13.004000	12.35	1.6	14	3	163	0.08	0.9	1.0	0.25	0.13
91025	152	3.49	42.574500	13.221670	7.44	2.4	52	11	191	0.11	0.5	0.9	0.05	0.00
91025	211	0.25	43.168500	13.050330	10.88	1.2	12	9	147	0.08	0.6	0.7	0.03	-0.09
91025	1154	33.34	42.653000	13.217330	8.78	2.0	35	10	222	0.09	0.7	1.0	0.03	0.18
91025	1931	50.74	42.988500	13.163830	13.11	2.4	74	8	40	0.09	0.2	0.3	0.00	0.01
91026	143	13.41	43.158500	13.373000	25.91	1.6	57	7	60	0.15	0.5	0.6	0.05	0.11
91026	2259	51.40	43.188830	13.384830	18.72	1.5	16	9	184	0.06	0.6	0.6	0.02	-0.01
91027	103	17.89	43.139000	13.200670	12.82	1.8	63	5	47	0.09	0.3	0.3	0.04	-0.07
91027	103	27.35	43.139000	13.205170	12.69	1.8	39	5	55	0.12	0.4	0.6	0.01	0.07
91027	507	15.14	42.901170	13.105330	7.32	1.1	12	7	203	0.06	0.7	0.8	0.05	-0.01
91027	546	16.33	42.899500	13.104170	6.75	0.5	24	7	132	0.07	0.4	0.7	0.04	-0.04
91027	601	13.15	42.898500	13.103170	6.72	0.8	12	7	133	0.05	0.6	1.0	0.05	0.29
91027	1705	40.20	42.790500	13.419170	17.03	1.6	10	10	251	0.03	0.9	1.0	0.05	0.09
91027	2250	43.46	43.635170	12.177500	4.13	1.1	26	5	128	0.09	0.4	0.5	0.02	-0.10
91028	26	34.07	43.442000	12.563670	9.32	0.8	28	8	82	0.08	0.4	0.6	0.06	-0.14
91028	143	52.05	42.960170	12.918670	8.88	0.9	24	5	179	0.09	0.5	0.6	0.08	-0.05
91028	1316	20.99	43.071500	13.886500	24.60	2.9	72	17	199	0.18	0.6	0.7	0.07	0.01
91029	1127	13.39	42.858000	13.402330	17.91	2.0	42	13	130	0.09	0.4	0.5	0.01	-0.06
91029	2000	9.82	42.814170	12.767000	14.72	1.8	66	7	116	0.13	0.4	0.5	0.05	0.04
91029	2144	37.66	43.080830	13.529670	13.35	1.6	63	8	86	0.14	0.5	0.5	0.14	0.17
91031	55	26.00	42.575500	13.307670	5.91	1.3	17	7	208	0.10	0.9	0.8	0.13	0.14
91031	1256	18.93	42.952500	13.276170	20.66	1.9	61	8	69	0.08	0.3	0.3	0.04	-0.03
91101	255	11.94	42.864830	13.093830	6.63	1.1	26	4	161	0.07	0.4	0.5	0.03	0.09
91101	405	5.69	43.308670	13.041170	11.66	1.1	34	5	104	0.09	0.4	0.7	0.04	-0.03
91101	943	4.12	43.683330	12.210670	5.19	0.8	20	4	143	0.10	0.7	0.4	0.28	0.04
91101	1335	50.73	43.551670	12.652500	14.00	0.3	12	10	133	0.05	1.0	0.7	0.04	0.06
91101	1854	36.94	42.955170	13.281830	19.72	1.0	18	16	176	0.07	0.7	0.7	0.11	0.14
91101	2200	25.03	42.950830	13.275000	20.38	1.1	15	8	101	0.06	0.6	0.8	0.04	-0.01
91101	2202	40.73	42.952500	13.276170	20.63	1.5	38	8	69	0.06	0.3	0.3	0.07	-0.01
91102	322	7.55	43.018000	13.511170	14.08	1.5	36	5	116	0.09	0.5	0.5	0.14	-0.22
91102	1215	53.57	43.462670	12.456000	5.17	0.8	18	2	87	0.05	0.4	0.4	0.10	-0.05
91102	1333	37.63	43.966830	12.705170	31.00	2.1	41	11	148	0.14	0.7	0.7	0.08	-0.06
91102	1732	8.75	43.118000	13.441000	15.28	1.4	19	4	159	0.06	0.5	0.5	0.03	-0.08
91102	1752	15.02	42.938170	13.068500	7.78	1.0	14	3	137	0.06	0.4	0.6	0.03	0.05
91103	1806	52.99	42.641670	13.063170	2.39	2.0	24	10	202	0.11	0.7	1.0	0.03	-0.34
91104	510	22.29	42.489330	13.357500	7.88	2.4	52	7	175	0.10	0.6	0.7	0.01	0.09
91104	1610	4.89	43.083330	13.112670	9.72	1.6	32	6	46	0.08	0.3	0.3	0.02	-0.07
91105	121	59.83	42.950500	13.252500	16.77	1.1	10	7	94	0.05	0.6	0.6	0.05	0.01
91105	911	24.56	43.527170	12.549000	10.69	1.3	26	6	106	0.07	0.5	0.5	0.04	-0.06
91105	1736	38.04	42.452170	13.462500	4.19	1.9	30	8	230	0.14	0.9	1.0	0.20	0.07
91105	2218	10.68	42.842830	13.059330	8.66	1.3	28	5	189	0.07	0.5	0.5	0.07	0.00
91105	2218	48.72	43.366830	12.413330	2.19	1.0	18	9	154	0.06	0.4	1.0	0.04	-0.29
91106	24	49.75	43.345000	12.600330	4.78	0.6	14	4	194	0.06	0.6	0.5	0.07	0.08
91106	232	50.66	43.415830	12.649830	11.47	0.7	20	8	84	0.05	0.5	0.6	0.12	0.03
91106	846	5.50	43.127170	13.429500	16.00	1.5	24	4	117	0.04	0.4	0.3	0.04	0.05
91106	846	41.33	43.127170	13.429500	15.72	1.3	21	4	117	0.06	0.5	0.5	0.04	0.00
91106	1133	5.01	43.396330	12.653330	11.07	0.7	18	8	106	0.06	0.5	0.8	0.05	-0.01
91107	546	57.17	43.434830	12.383000	5.08	0.8	14	2	159	0.06	0.8	0.6	0.07	0.11
91107	820	27.76	43.201500	12.913830	12.47	1.3	40	6	100	0.08	0.3	0.4	0.04	0.03
91107	1301	8.14	43.457500	12.439670	3.36	0.4	10	3	179	0.08	1.0	0.8	0.66	0.13
91107	1801	31.39	42.994830	13.042170	0.41	0.9	10	4	123	0.03	0.4	0.5	0.09	-0.55
91108	255	17.34	42.778000	12.720170	7.28	1.5	26	11	111	0.07	0.4	0.9	0.04	0.00
91108	421	39.18	42.776170	12.725830	6.57	2.3	60	11	110	0.11	0.4	0.9	0.09	0.39
91108	1006	39.86	42.805000	12.562330	4.91	2.3	28	1	227	0.11	0.7	0.7	0.13	-0.10
91108	2042	10.65	42.872500	13.412670	16.10	1.3	10	13	205	0.04	0.8	0.9	0.09	-0.04
91109	1545	18.52	43.163170	13.024330	10.83	0.8	14	10	142	0.07	1.0	1.0	0.18	0.05
91109	1909	26.18	43.035330	13.572000	16.53	1.6	18	10	253	0.07	0.8	0.7	0.03	0.09
91110	423	41.65	43.491670	12.615670	11.47	1.1	26	6	65	0.07	0.4	0.5	0.08	-0.06
91110	1950	12.16	43.078330	13.051330	10.22	0.7	18	5	100	0.09	0.6	0.8	0.18	0.15
91110	2320	12.72	42.835670	13.093170	8.02	1.9	52	2	174	0.09	0.4	0.4	0.03	-0.01
91110	2322	54.65	42.838670	13.093830	7.53	1.2	32	2	178	0.08	0.4	0.4	0.09	0.03
91111	516	58.35	42.909500	13.040830	8.60	1.1	38	6	169	0.07	0.3	0.3	0.09	0.01
91111	640	54.87	43.051330	13.038670	10.63	0.7	14	4	96	0.06	0.5	0.7	0.05	0.05
91111	1601	24.86	42.818500	13.038500	5.97	0.9	15	6	196	0.08	0.6	0.8	0.07	0.26
91111	1930	20.83	42.546670	13.371670	13.53	1.9	34	3	212	0.10	0.7	0.5	0.24	0.08
91112	1307	12.78	43.323830	12.566830	7.19	0.6	22	5	103	0.06	0.4	0.6	0.08	0.08
91112	1932	22.33	43.440330	12.770500	11.78	0.6	18	15	81	0.07	0.4	1.0	0.01	0.10
91112	2041	53.59	43.026330	13.008000	10.14	1.8	60	7	96	0.09	0.3	0.3	0.05	0.05
91112	2302	34.70	43.175330	12.810830	7.53	0.7	33	14	127	0.08	0.3	1.0	0.08	0.09
91113	413	35.92	43.073170	13.447670	18.22	1.0	13	5	160	0.04	0.6	0.6	0.05	-0.16
91113	1205	20.54	43.451170	12.368330	4.78	0.6	16	3	103	0.11	0.6	0.6	0.28	0.28
91113	1702	44.19	42.574170	13.301330	6.02	1.7	38	7	163	0.10	0.5	0.9	0.08	0.28
91113	1732	3.91	43.350330	12.694830	11.33	0.9	26	11	97	0.08	0.4	0.9	0.05	0.07
91113	2247	26.08	42.919670	13.182670	11.22	0.8	22	11	96	0.07	0.4	0.6	0.08	0.07
91114	1111	23.52	42.972000	13.610670	17.82	1.9	18	12	261	0.05	0.7	0.7	0.06	0.00
91114	1115	27.70	42.972830	13.606000	18.25	1.8	38	8	124	0.09	0.5	0.6	0.13	0.02
91114	1246	14.70	42.972830	13.607170	17.97	1.5	34	8	154	0.08	0.5	0.5	0.09	0.01
91114	1330	19.96	42.575500	13.302000	7.10	1.0	10	7	161	0.05	0.5	0.6	0.07	-0.04
91114	1507	26.74	42.572830	13.303000	7.16	1.7	10	7	163	0.04	0.4	0.5	0.05	-0.01
91114	1833	54.48	43.009500	12.927330	8.89	1.1	18	2	107	0.07	0.5	0.5	0.06	0.04
91115	222	45.74	43.651170	12.281170	2.66	1.1	23	3	178	0.10	0.5	0.5	0.07	0.07
91115	223	39.42	43.658830	12.286830	2.41	0.5	12	4	184	0.13	0.9	1.0	0.05	0.03
91115	413	46.80	42.746330	12.925330	7.39	2.1	62	18	67	0.11	0.3	1.0	0.05	-0.09
91115	423	37.12	42.638330	12.785500	10.08	1.6	40	7	122	0.12	0.5	1.0	0.08	0.23
91116	548	19.31	43.128000	13.013330	10.72	1.5	28	4	75	0.07	0.3	0.4	0.06	-0.02
91116	1230	48.02	42.456500	13.346000	11.22	2.7	38	10	256	0.13	0.8	0.9	0.20	0.17
91116	1901	18.42	42.588000	13.218330	10.66	1.0	10	11	166	0.07	0.6	0.9	0.16	0.17
91116	2004	33.55	42.775830	13.292000	10.49	1.3	36	0	67	0.08	0.3	0.4	0.02	0.17
91116	2101	36.03	42.601170	13.255670	8.08	1.4	28	7	151	0.11	0.5	0.8	0.06	0.14
91117	717	47.20	43.469830	12.592500	10.97	1.9	36	9	63	0.10	0.3	0.6	0.05	0.52
91117	717	52.59	42.975330	12.924500	8.78	1.2	18	4	198	0.07	0.6	0.7	0.09	-0.03
91117	1014	1.19	43.490830	12.401670	5.69	0.5	12	4	146	0.05	0.9	0.8	0.18	0.04
91117	1635	6.49	42.931830	13.008000	7.83	0.9	8	5	172	0.03	0.6	0.8	0.04	0.00
91117	1845	50.49	42.753500	13.112000	12.10	0.9	16	9	130	0.05	0.4	0.6	0.02	0.07
91117	1845	59.44	42.753500	13.113170	12.03	1.1	16	9	129	0.04	0.5	0.8	0.04	0.10
91117	1848	9.14	42.754330	13.110830	12.22	0.8	22	5	130	0.05	0.4	0.4	0.04	-0.01
91117	1848	15.72	42.754670	13.109170	12.33	2.1	62	5	59	0.10	0.3	0.3	0.01	-0.06
91118	149	47.35	43.321330	12.868330	12.38	0.8	32	19	82	0.08	0.3	1.0	0.07	0.42
91118	222	36.23	42.462830	13.342000	12.96	1.8	38	10	206	0.11	0.8	0.8	0.05	0.21
91118	1305	1.83	42.819670	12.813670	14.99	2.0	51	8	130	0.10	0.4	0.4	0.03	-0.06
91118	1336	28.27	42.458170	13.454670	6.50	1.5	12	9	262	0.05	1.0	0.8	0.21	0.17
91118	1844	28.41	42.691000	13.493000	17.16	1.3	16	12	147	0.08	0.7	1.0	0.12	0.05
91118	1949	5.63	42.791830	13.173670	8.89	0.6	14	7	133	0.04	0.6	0.5	0.02	0.02
91119	325	17.12	42.693500	13.496500	17.50	2.1	59	12	72	0.12	0.4	0.5	0.07	-0.06
91119	327	24.25	42.691830	13.496500	17.47	1.4	30	12	134	0.08	0.5	0.6	0.03	-0.05
91119	328	33.24	42.693500	13.495330	17.16	1.0	18	12	149	0.06	0.6	0.8	0.12	-0.04
91119	412	40.39	43.469830	12.723830	14.53	0.9	22	14	72	0.05	0.4	0.5	0.04	0.01
91119	708	12.22	43.255830	12.741670	8.89	1.8	54	19	112	0.09	0.3	0.7	0.05	-0.42
91119	1305	46.72	42.695170	13.497670	17.19	1.9	32	12	138	0.08	0.5	0.6	0.06	-0.06
91119	1520	41.86	43.559670	12.842830	10.46	0.3	10	10	150	0.05	0.7	1.0	0.05	0.14
91119	2021	50.52	42.815500	13.155330	5.46	2.0	57	4	45	0.08	0.2	0.3	0.03	-0.03
91119	2304	39.73	42.815830	13.153500	5.57	1.9	55	4	51	0.07	0.2	0.3	0.02	-0.12
91120	104	9.23	42.815830	13.152330	5.50	1.2	40	4	101	0.07	0.3	0.3	0.03	0.01
91120	305	14.51	43.126330	13.006330	10.50	1.5	14	3	136	0.04	0.5	0.6	0.03	0.04
91120	758	39.57	42.784330	13.101170	9.05	1.1	18	6	133	0.09	0.6	0.7	0.11	-0.03
91120	1150	16.85	43.170330	12.547000	2.03	1.3	36	10	171	0.08	0.4	0.5	0.03	-0.03
91120	1245	3.21	43.377830	12.684830	12.63	0.9	28	10	102	0.07	0.4	0.7	0.03	0.06
91121	426	53.93	42.537000	13.276000	10.46	1.5	20	11	200	0.09	0.7	0.9	0.21	0.27
91121	425	34.56	42.898500	13.008670	8.85	0.3	8	11	194	0.04	0.6	0.9	0.05	-0.02
91121	427	52.04	43.068170	13.038670	10.75	0.5	8	5	153	0.04	0.6	0.7	0.07	-0.07
91121	428	11.60	43.066500	13.042170	11.32	0.3	8	5	154	0.06	0.9	0.9	0.09	-0.20
91121	1849	39.12	43.111170	13.444330	16.28	1.2	18	4	141	0.06	0.5	0.5	0.03	-0.07
91122	303	25.85	42.707500	13.051670	6.52	1.2	21	12	141	0.07	0.4	0.8	0.05	0.04
91122	325	9.10	43.474830	12.478500	7.00	0.8	26	2	79	0.06	0.3	0.2	0.03	-0.01
91122	704	20.34	42.781330	13.224670	8.41	1.8	39	6	86	0.08	0.3	0.4	0.04	0.03
91122	820	58.25	42.692670	13.496500	17.41	2.2	47	12	62	0.09	0.4	0.5	0.07	0.02
91122	1927	15.28	42.951670	12.951000	8.22	1.2	18	7	158	0.05	0.4	0.4	0.02	0.00
91122	2100	59.94	43.470670	12.400670	5.69	0.9	26	2	84	0.08	0.4	0.5	0.09	0.04
91123	24	12.50	42.571170	13.221670	8.50	1.5	14	11	179	0.08	0.6	0.8	0.10	0.07
91123	1106	56.98	43.463830	12.454170	5.10	0.6	16	2	80	0.06	0.5	0.4	0.08	0.03
91123	2123	10.90	43.413330	12.712500	12.91	2.0	60	13	59	0.09	0.3	0.4	0.06	-0.04
91123	2123	43.84	43.415830	12.713670	12.16	1.0	22	13	74	0.08	0.4	0.9	0.03	0.04
91124	1	59.63	43.066500	13.126500	10.16	0.9	22	5	82	0.09	0.4	0.5	0.07	0.09
91124	19	19.73	43.067330	13.126500	10.32	1.5	44	5	58	0.07	0.2	0.3	0.02	-0.03
91124	27	43.15	43.067330	13.125330	10.28	1.1	16	5	90	0.06	0.4	0.5	0.07	-0.03
91124	250	1.57	42.709500	13.216500	8.72	2.0	55	7	90	0.07	0.2	0.3	0.02	-0.09
91124	557	38.94	42.597330	13.187330	3.94	2.0	40	12	147	0.12	0.5	0.9	0.02	-0.10
91124	618	20.76	42.596170	13.189170	4.02	2.2	46	12	148	0.12	0.4	0.8	0.04	-0.22
91124	1135	46.13	43.356670	12.597830	5.91	0.5	18	3	126	0.08	0.5	0.6	0.11	0.00
91124	1215	5.19	43.106500	13.441500	16.24	1.2	18	4	141	0.08	0.6	0.6	0.10	-0.01
91124	2313	38.19	42.652170	13.297670	9.69	0.9	12	4	119	0.06	0.5	0.5	0.03	0.00
91125	1001	33.27	43.318000	12.593500	4.63	0.6	29	6	119	0.08	0.4	0.6	0.04	0.01
91125	1002	17.41	43.455000	12.441000	2.77	0.3	16	3	124	0.07	0.4	0.4	0.20	0.25
91125	1009	29.48	43.467330	12.424000	2.16	0.3	18	3	86	0.09	0.5	0.6	0.23	-0.22
91125	1106	46.56	43.066500	13.127670	10.53	1.2	26	5	70	0.08	0.4	0.5	0.06	0.06
91125	1127	59.63	42.449670	13.374500	8.66	2.0	36	10	210	0.12	0.9	0.9	0.15	-0.07
91125	1727	15.36	42.999000	13.088330	9.03	0.8	12	4	103	0.04	0.5	0.6	0.05	0.02
91126	933	51.47	42.968670	13.070830	8.47	1.3	32	2	64	0.08	0.3	0.3	0.06	-0.04
91126	1609	42.70	43.046670	12.950330	10.89	0.6	10	6	139	0.04	0.5	0.8	0.05	-0.09
91126	1819	49.34	43.058500	13.125830	9.71	0.5	14	4	94	0.07	0.5	0.8	0.12	-0.12
91126	1930	39.20	43.400670	12.620830	9.97	0.4	16	6	85	0.06	0.5	0.7	0.06	0.14
91126	2237	25.80	43.486670	12.761000	40.47	2.1	79	15	54	0.16	0.6	0.5	0.02	0.02
91127	346	8.31	42.567330	13.331170	13.33	2.0	40	7	153	0.07	0.5	0.6	0.07	-0.03
91127	1624	13.80	42.802330	12.800500	11.69	2.0	62	9	131	0.13	0.4	0.9	0.08	0.46
91127	1721	30.80	42.870670	13.100670	2.63	1.1	28	4	124	0.08	0.4	0.4	0.17	-0.28
91127	2246	59.54	42.928170	12.891170	8.25	0.6	12	9	205	0.05	0.6	1.0	0.02	-0.10
91128	127	20.06	42.817500	13.290500	11.60	0.7	14	14	123	0.05	0.5	1.0	0.04	0.04
91128	215	4.51	42.462330	13.338000	12.41	1.8	36	10	206	0.10	0.7	1.0	0.07	0.32
91128	334	53.39	42.895170	12.864670	8.63	1.2	18	13	213	0.07	0.5	1.0	0.12	0.24
91128	336	23.79	42.940000	12.949830	7.94	0.4	12	8	164	0.04	0.5	0.8	0.03	0.14
91128	843	42.14	43.301000	12.703830	10.32	1.6	48	13	100	0.12	0.4	0.6	0.06	-0.29
91128	959	36.51	42.874500	12.971170	8.27	1.6	22	12	87	0.06	0.4	0.8	0.08	0.01
91128	2135	1.87	43.361000	13.038830	2.41	0.9	16	6	119	0.08	0.4	1.0	0.05	-0.31
91129	231	29.44	43.652000	12.282170	3.69	0.9	20	4	180	0.09	0.6	0.8	0.04	0.04
91129	604	30.81	42.559330	13.079670	12.00	1.8	23	6	222	0.10	0.6	0.5	0.02	0.01
91129	748	22.26	42.947500	13.032830	8.63	0.9	10	2	149	0.05	0.5	1.0	0.06	0.24
91129	1747	53.15	43.270670	12.464000	20.19	1.0	19	5	195	0.09	1.0	0.7	0.01	0.01
91130	339	1.00	43.081670	13.049170	10.69	1.0	16	6	117	0.06	0.6	0.9	0.06	0.05
91130	859	9.95	42.934000	13.117000	7.66	1.0	10	6	130	0.02	0.5	0.8	0.03	0.07
91130	2037	54.79	43.453830	12.989000	12.35	1.4	36	1	150	0.09	0.4	0.4	0.07	-0.03
91201	1019	4.68	42.999000	12.855170	6.94	1.7	34	4	91	0.08	0.3	0.5	0.04	-0.10
91201	1740	8.04	43.370170	12.736000	11.78	1.4	42	14	74	0.09	0.3	0.7	0.05	0.11
91201	1840	37.51	43.406500	12.483830	2.72	0.5	20	7	105	0.07	0.3	0.7	0.08	-0.55
91202	301	12.83	42.816670	13.109830	7.88	1.3	22	2	128	0.08	0.4	0.4	0.07	-0.08
91202	1954	37.01	42.950500	13.024170	8.64	1.3	34	2	124	0.07	0.3	0.4	0.03	0.02
91202	2236	35.60	43.475670	12.685500	12.10	0.6	22	14	78	0.06	0.3	0.7	0.02	-0.03
91204	550	21.63	42.569170	13.461670	14.52	1.8	30	6	87	0.10	0.7	0.6	0.02	0.07
91204	1344	39.26	42.993000	13.631500	18.07	1.8	16	14	267	0.06	0.9	0.9	0.02	0.09
91204	1733	46.15	43.047000	12.873500	11.03	1.7	41	5	88	0.07	0.3	0.3	0.03	-0.02
91204	1805	44.96	42.617670	13.609330	6.91	1.9	28	1	209	0.10	0.7	0.6	0.06	0.01
91205	1101	16.08	43.029830	13.001170	10.52	0.6	10	7	98	0.05	0.6	0.7	0.10	0.12
91206	356	17.41	43.154670	12.270170	3.08	1.9	54	8	200	0.17	0.7	1.0	0.05	-0.14
91206	711	48.64	42.679170	12.992500	7.82	1.4	23	9	88	0.12	0.4	0.6	0.06	0.01
91206	746	15.41	43.127670	13.142170	12.27	1.0	26	6	91	0.07	0.4	0.5	0.02	-0.05
91206	1607	18.98	43.416670	12.556830	8.91	0.6	20	5	51	0.08	0.4	0.5	0.03	-0.07
91206	1607	38.22	43.420000	12.559170	8.97	0.5	11	6	181	0.05	0.7	0.8	0.17	-0.06
91206	2210	50.20	43.418330	12.556830	8.72	0.7	21	5	63	0.06	0.4	0.5	0.01	-0.05
91206	2211	26.51	42.940000	12.919830	8.82	0.4	8	7	224	0.03	0.7	0.9	0.02	0.04
91207	444	7.56	42.811670	12.992500	2.47	1.6	50	10	58	0.11	0.4	1.0	0.07	-0.37
91207	1247	25.26	42.821000	13.083330	7.53	1.0	13	3	136	0.11	0.9	0.6	0.24	-0.04
91207	1753	51.23	42.815830	13.084500	7.47	1.1	24	3	136	0.09	0.5	0.4	0.08	-0.02
91208	348	30.08	42.959330	13.157330	10.16	1.2	22	6	100	0.05	0.3	0.4	0.05	0.02
91208	354	22.59	42.959330	13.156170	9.66	0.6	10	9	142	0.02	0.5	0.9	0.06	-0.01
91208	1737	20.89	42.741670	13.085670	8.07	2.0	36	5	85	0.10	0.3	0.5	0.03	-0.01
91208	2124	35.34	42.739170	13.087830	7.69	1.4	21	11	139	0.08	0.4	1.0	0.06	0.08
91209	847	17.93	42.994830	13.631670	17.88	1.9	14	14	295	0.07	1.0	0.9	0.13	0.10
91209	2325	36.96	43.109500	13.384330	17.63	1.8	30	2	92	0.07	0.4	0.4	0.07	-0.02
91209	2329	50.23	43.110330	13.382000	17.63	2.0	46	2	55	0.10	0.3	0.4	0.02	0.01
91209	2335	24.33	43.109500	13.382000	17.53	2.0	36	2	92	0.09	0.4	0.4	0.06	-0.01
91209	2351	56.06	43.108670	13.384330	17.82	1.5	16	2	107	0.05	0.5	0.5	0.04	-0.04
91210	16	15.44	43.110330	13.383170	18.03	1.9	16	2	108	0.06	0.5	0.5	0.01	-0.06
91210	357	11.20	43.061500	12.985500	11.75	1.3	13	6	207	0.08	1.0	1.0	0.10	0.09
91211	1802	29.92	42.706170	13.145170	7.97	1.4	18	1	111	0.10	0.5	0.6	0.14	0.14
91212	1334	40.38	42.663170	13.247330	7.66	2.0	36	8	112	0.09	0.3	0.6	0.06	0.03
91212	1420	1.43	43.407330	12.544170	5.63	0.8	23	5	115	0.06	0.3	0.6	0.03	0.01
91212	2202	17.97	43.418330	12.654500	10.69	0.8	20	9	83	0.04	0.4	0.7	0.02	0.05
91213	901	16.47	43.412500	12.549830	5.25	0.6	17	5	129	0.05	0.6	0.8	0.10	0.18
91213	912	56.64	43.412830	12.548170	4.39	0.2	11	5	162	0.07	0.5	1.0	0.03	0.05
91213	952	10.38	43.414170	12.548670	6.32	3.1	83	5	38	0.10	0.3	0.3	0.11	0.10
91213	952	1.43	43.412500	12.549830	5.53	1.5	41	5	40	0.07	0.3	0.4	0.10	-0.34
91213	956	9.29	43.413330	12.551000	5.10	0.9	21	5	92	0.05	0.3	0.6	0.04	-0.27
91213	959	6.29	43.414170	12.552170	5.28	0.1	9	5	169	0.04	0.5	0.8	0.04	0.06
91213	959	15.23	43.413330	12.552170	4.78	0.5	13	5	168	0.04	0.5	1.0	0.06	0.10
91213	959	59.81	43.413330	12.551000	4.63	0.6	13	5	167	0.04	0.4	0.5	0.04	-0.45
91213	1042	50.20	43.413330	12.554500	4.57	0.6	16	7	154	0.05	0.4	0.6	0.05	-0.51
91213	1049	0.83	43.415000	12.545330	3.97	0.2	11	5	158	0.03	0.6	0.9	0.04	-0.20
91213	1132	46.63	43.415000	12.548670	5.47	0.3	12	5	164	0.03	0.4	0.6	0.06	0.11
91213	1133	8.90	43.415000	12.547500	5.50	0.2	12	5	162	0.02	0.4	0.7	0.03	0.19
91213	1139	10.84	43.406500	12.545330	6.13	1.3	47	4	39	0.06	0.2	0.4	0.03	0.01
91213	1210	45.73	43.414170	12.548670	5.91	0.6	18	5	128	0.03	0.3	0.4	0.05	-0.07
91213	1347	59.89	43.406500	12.546500	6.10	1.8	57	4	38	0.09	0.2	0.3	0.01	-0.01
91213	1644	5.36	43.029000	12.933000	7.86	0.6	9	4	141	0.03	1.0	0.9	0.26	0.05
91213	1905	37.52	43.527170	12.678170	14.13	1.3	26	12	109	0.06	0.4	0.5	0.07	0.08
91214	913	26.30	43.405670	12.678830	12.32	1.6	45	10	71	0.19	0.4	0.9	0.04	-0.03
91214	1654	24.93	43.110000	13.358330	17.99	2.5	62	4	58	0.12	0.3	0.3	0.04	0.00
91214	1656	34.85	43.110330	13.356500	18.16	1.4	12	4	154	0.09	0.9	0.7	0.14	0.03
91214	1806	33.19	43.111170	13.357670	18.07	1.7	14	4	111	0.07	0.6	0.6	0.09	0.02
91217	330	0.52	43.469000	12.541330	8.88	0.2	8	1	191	0.04	1.0	1.0	0.30	0.34
91217	343	33.12	43.539000	12.968000	33.44	3.4	0	5	80	0.18	0.4	0.4	0.06	0.00
91217	415	56.49	43.266500	12.502330	2.57	0.5	25	2	106	0.09	0.4	1.0	0.12	-0.82
91217	1205	44.07	42.633170	13.237330	4.02	2.2	47	8	128	0.17	0.4	0.8	0.19	-0.80
91217	1333	5.06	42.631500	13.235170	6.08	1.5	20	8	132	0.08	0.5	1.0	0.03	0.24
91217	1522	41.06	42.959330	13.032830	9.44	1.1	14	1	141	0.09	0.6	0.7	0.06	0.11
91218	1335	36.37	43.051670	12.987330	8.96	1.1	24	8	66	0.09	0.4	0.6	0.06	0.09
91220	1315	44.72	43.287500	12.472000	4.66	0.8	37	5	83	0.09	0.3	0.6	0.08	-0.20
91221	2024	16.69	42.952170	12.980330	8.21	0.8	12	6	173	0.05	0.6	0.6	0.08	0.03
91221	2255	51.78	42.931500	13.114670	8.32	2.0	56	6	83	0.09	0.3	0.4	0.05	-0.02
91222	1443	16.59	43.355000	12.587500	5.00	0.9	31	2	50	0.07	0.3	0.4	0.04	0.06
91223	1650	46.52	43.626670	12.340830	4.00	2.3	59	15	87	0.12	0.3	0.5	0.08	0.40
91226	208	11.37	42.753500	12.575330	1.66	2.8	66	5	105	0.15	0.4	0.6	0.03	-0.04
91226	623	47.24	43.623330	12.343170	3.38	2.3	46	15	105	0.13	0.5	0.9	0.12	0.10
91226	921	50.06	43.195170	12.857670	14.52	2.1	61	9	43	0.09	0.3	0.3	0.05	-0.21
91227	649	37.90	43.166830	13.007500	10.57	0.8	16	11	81	0.07	0.5	0.8	0.03	-0.02
91228	500	12.48	42.839170	13.086330	8.39	1.4	36	12	97	0.10	0.4	0.9	0.03	0.04
91229	651	29.55	43.312000	12.659670	8.41	2.6	69	12	45	0.09	0.5	0.6	0.17	-0.05
91229	845	7.26	43.313670	12.658500	8.19	2.3	67	12	46	0.09	0.3	0.8	0.05	0.14
91229	1428	42.09	43.050500	13.296170	19.69	1.5	12	9	93	0.04	0.6	0.6	0.02	0.02
91229	1434	48.95	42.718830	12.805330	14.19	2.1	50	22	112	0.12	0.4	0.9	0.03	0.18
91231	733	13.42	42.709500	13.249670	3.91	1.5	20	8	174	0.08	0.5	0.7	0.06	-0.01
100101	137	11.30	42.841170	13.008670	7.91	1.8	53	9	84	0.12	0.3	0.6	0.03	0.05
100102	1521	37.94	43.275670	12.547500	5.50	0.6	25	2	90	0.10	0.4	0.7	0.04	-0.18
100103	937	59.96	42.818830	13.118500	7.21	1.5	30	2	173	0.08	0.4	0.4	0.02	-0.02
100103	2133	22.43	43.201500	13.024830	11.69	0.9	30	9	86	0.07	0.3	0.6	0.02	0.01
100104	245	31.08	43.679500	12.221830	4.39	0.7	24	4	138	0.08	0.4	0.5	0.04	-0.01
100104	920	2.92	43.726330	13.254000	5.19	1.5	30	3	216	0.16	0.7	0.7	0.14	-0.21
100104	1804	45.03	42.780500	13.470830	14.28	2.0	44	14	103	0.10	0.4	0.7	0.03	0.17
100105	147	25.65	42.819330	13.029330	3.63	1.4	34	7	108	0.10	0.4	0.8	0.02	-0.19
100105	516	54.20	42.875830	13.341330	20.03	2.0	43	12	66	0.09	0.3	0.5	0.04	0.00
100105	2259	0.00	42.873330	13.340170	19.75	1.7	26	12	105	0.07	0.4	0.6	0.03	0.01
100106	948	36.10	42.931830	13.026500	8.08	1.6	27	4	84	0.07	0.3	0.4	0.02	0.01
100106	1732	23.02	43.018000	13.483500	15.02	1.5	33	4	110	0.11	0.5	0.5	0.20	-0.07
100107	16	39.46	42.930170	12.869830	9.39	1.0	16	9	192	0.08	0.7	0.8	0.02	0.04
100107	1611	12.78	43.069830	13.468330	16.32	2.1	50	6	70	0.11	0.4	0.4	0.03	0.00
100107	1613	43.11	43.072000	13.470170	16.71	2.3	64	6	71	0.14	0.4	0.3	0.03	0.03
100107	1615	9.02	43.074000	13.467170	16.57	1.8	40	6	156	0.10	0.4	0.4	0.03	0.00
100107	1616	27.39	43.073170	13.467170	16.35	1.6	14	6	181	0.09	0.9	0.9	0.18	0.20
100107	1629	48.48	43.348670	12.372330	19.71	2.1	58	5	54	0.14	0.5	0.4	0.04	-0.03
100108	2240	21.17	43.045000	13.502170	16.96	3.0	72	7	78	0.11	0.4	0.4	0.02	-0.05
100108	2251	34.42	43.043330	13.497670	16.83	1.9	16	7	218	0.04	0.6	0.5	0.05	-0.02
100108	2315	13.33	43.043670	13.501670	16.72	2.0	16	7	222	0.05	0.6	0.6	0.04	-0.09
100108	2328	5.90	43.148330	13.055000	13.44	1.1	8	8	130	0.03	0.8	0.8	0.12	0.05
100108	2343	4.07	43.041170	13.498170	16.66	1.4	16	7	219	0.04	0.6	0.5	0.05	0.00
100109	247	25.54	43.041170	13.495830	16.47	2.1	16	6	217	0.06	0.6	0.6	0.06	-0.07
100109	1921	34.70	43.186330	13.254000	11.22	1.6	22	11	168	0.07	0.5	0.7	0.04	0.06
100110	120	0.97	43.078330	13.341330	16.82	1.5	14	5	101	0.06	0.6	0.6	0.03	0.06
100110	312	16.59	43.134000	13.457330	14.25	2.0	48	1	65	0.12	0.4	0.4	0.05	0.02
100110	547	8.23	43.136500	13.462000	14.72	2.0	44	1	66	0.11	0.3	0.4	0.02	0.04
100110	833	35.37	43.132330	13.460670	15.32	4.0	74	6	61	0.15	0.4	0.6	0.07	0.08
100110	837	25.24	43.123830	13.449170	13.97	1.7	36	5	94	0.10	0.4	0.7	0.06	-0.02
100110	837	48.48	43.133170	13.460670	13.66	1.7	32	6	94	0.10	0.4	0.8	0.04	-0.25
100110	838	29.22	43.120500	13.448000	14.00	2.7	20	5	246	0.11	0.6	0.9	0.04	0.09
100110	838	49.68	43.124330	13.456670	14.33	2.4	54	6	66	0.14	0.4	0.8	0.04	-0.05
100110	841	20.03	43.118830	13.454830	14.03	1.5	31	5	182	0.11	0.6	0.7	0.07	0.01
100110	845	38.04	43.126000	13.452000	14.33	1.2	38	5	124	0.13	0.5	1.0	0.04	0.34
100110	847	52.00	43.122170	13.453670	13.63	2.0	39	5	95	0.12	0.4	0.6	0.06	-0.09
100110	851	3.42	43.126000	13.452000	14.02	1.8	40	5	65	0.12	0.4	0.7	0.07	-0.04
100110	855	23.81	43.123000	13.450330	13.66	1.4	24	5	227	0.09	0.6	1.0	0.12	-0.36
100110	856	59.73	43.125500	13.451500	13.44	1.5	26	5	212	0.07	0.4	0.7	0.05	-0.11
100110	857	48.37	43.134830	13.461830	14.10	2.1	42	7	66	0.12	0.4	0.7	0.05	-0.24
100110	900	56.84	43.131500	13.455000	13.88	2.1	39	6	65	0.08	0.4	0.7	0.09	-0.20
100110	902	15.78	43.119670	13.450170	13.57	2.1	22	5	246	0.06	0.5	0.8	0.01	-0.16
100110	902	29.57	43.123830	13.450330	14.16	1.9	35	5	94	0.10	0.4	0.7	0.04	-0.11
100110	912	7.96	43.124670	13.453670	14.41	1.8	41	2	65	0.09	0.3	0.5	0.05	0.10
100110	925	4.08	43.136500	13.458500	14.75	2.0	36	1	104	0.08	0.4	0.5	0.00	0.06
100110	927	25.58	43.131500	13.456170	13.75	1.4	24	2	128	0.11	0.6	1.0	0.05	-0.23
100110	935	38.81	43.122170	13.451330	13.69	1.4	26	3	105	0.10	0.5	0.8	0.06	0.17
100110	956	45.79	43.124330	13.452000	14.33	1.6	32	2	127	0.09	0.4	0.5	0.03	0.03
100110	1003	30.50	43.120500	13.451330	13.75	1.1	24	5	213	0.09	0.6	0.8	0.03	0.19
100110	1023	43.92	43.129830	13.453830	14.19	1.9	39	6	65	0.09	0.4	0.5	0.02	0.09
100110	1025	0.50	43.123830	13.452500	13.78	1.8	37	5	65	0.09	0.4	0.8	0.03	-0.21
100110	1110	35.28	43.123000	13.454830	13.47	1.4	32	5	106	0.09	0.5	0.9	0.06	-0.24
100110	1124	6.52	43.120500	13.457170	13.47	1.3	28	5	107	0.08	0.5	0.9	0.02	-0.36
100110	1128	40.27	43.122170	13.449170	13.75	1.2	22	5	227	0.07	0.6	0.9	0.05	0.11
100110	1140	48.74	43.131500	13.455000	14.60	2.4	55	2	65	0.10	0.3	0.4	0.01	0.04
100110	1203	22.46	43.134000	13.461830	13.85	1.7	40	7	94	0.09	0.4	0.8	0.06	-0.30
100110	1213	58.47	43.132330	13.452670	14.41	2.5	62	6	64	0.12	0.4	0.7	0.06	-0.04
100110	1237	38.25	43.134830	13.459670	15.25	3.3	79	6	61	0.13	0.3	0.4	0.01	0.07
100110	1255	57.62	43.131500	13.461830	14.19	1.2	24	6	233	0.09	0.6	0.9	0.09	0.34
100110	1317	26.66	43.136500	13.460830	14.13	1.4	30	7	166	0.09	0.5	0.9	0.13	-0.33
100110	1353	7.54	43.122170	13.451330	13.69	1.2	26	5	123	0.08	0.5	0.8	0.05	-0.06
100110	1357	35.51	43.122670	13.452000	13.46	1.5	40	5	95	0.10	0.4	0.7	0.02	0.00
100110	1402	24.09	43.124670	13.451500	13.82	1.6	42	5	65	0.11	0.4	0.8	0.14	-0.26
100110	1417	26.72	43.125500	13.450330	13.82	2.5	61	5	65	0.11	0.4	0.6	0.06	-0.22
100110	1425	24.97	43.122170	13.451330	13.82	1.5	34	5	105	0.09	0.4	0.8	0.06	-0.18
100110	1521	34.22	43.132330	13.455000	13.72	1.6	42	6	65	0.10	0.4	0.9	0.16	-0.30
100110	1550	29.10	43.127670	13.447330	13.27	1.1	26	5	218	0.11	0.6	1.0	0.09	0.26
100110	1603	53.48	43.122670	13.454330	13.52	1.1	26	5	229	0.10	0.5	0.9	0.06	-0.24
100110	1620	45.90	43.128000	13.453830	14.91	1.4	26	6	230	0.09	0.6	0.9	0.04	0.35
100110	1620	50.86	43.039830	13.495330	16.77	1.5	16	6	178	0.09	0.8	0.9	0.09	-0.09
100110	1623	50.21	43.124670	13.456000	14.25	2.4	55	6	66	0.12	0.4	0.5	0.07	0.07
100110	1626	13.46	43.118830	13.452500	13.32	1.1	24	5	228	0.10	0.5	0.8	0.04	0.00
100110	1647	6.63	43.122170	13.460670	13.63	1.4	30	6	167	0.10	0.5	1.0	0.09	-0.17
100110	1657	44.35	43.127670	13.454330	14.02	1.1	24	6	230	0.07	0.6	0.9	0.04	-0.16
100110	1711	46.81	43.123500	13.455500	14.11	1.6	33	5	124	0.07	0.4	0.5	0.00	0.07
100110	1943	22.99	42.448000	13.397330	8.78	1.8	30	10	235	0.11	0.8	0.9	0.18	0.24
100110	1957	11.76	43.122170	13.459500	14.38	1.9	46	2	66	0.10	0.4	0.3	0.04	0.09
100110	2315	48.69	43.130170	13.455500	13.61	1.3	33	6	125	0.08	0.4	0.7	0.06	-0.14
100110	2359	26.06	43.126330	13.450330	13.07	1.1	27	5	175	0.08	0.5	0.9	0.04	-0.09
100111	51	6.23	43.129000	13.451500	13.91	1.7	40	6	64	0.09	0.4	0.7	0.11	-0.18
100111	317	22.22	43.129000	13.448000	14.00	1.3	44	5	64	0.09	0.4	0.4	0.01	0.10
100111	421	41.59	43.123830	13.450330	13.72	1.1	23	5	228	0.06	0.5	0.8	0.05	-0.20
100111	421	59.50	43.123500	13.450830	13.86	1.2	22	5	228	0.07	0.5	0.9	0.06	-0.23
100111	613	47.52	43.118830	13.454830	13.32	1.4	29	5	164	0.09	0.5	0.8	0.04	-0.07
100111	705	35.13	43.130670	13.455000	13.82	2.0	45	6	65	0.11	0.4	0.7	0.15	-0.24
100111	1301	46.80	43.123000	13.453670	13.47	1.5	36	5	153	0.10	0.4	0.8	0.08	-0.10
100111	1441	11.19	43.123830	13.453670	13.47	1.2	28	5	164	0.08	0.5	0.9	0.11	0.14
100111	1811	53.08	43.119170	13.449670	13.46	1.1	28	5	212	0.08	0.5	0.8	0.03	-0.22
100111	1831	24.66	43.203170	12.820000	17.13	1.2	43	11	99	0.09	0.3	0.4	0.02	0.06
100111	2044	21.76	43.102830	13.060670	9.85	0.6	12	8	130	0.04	0.5	0.6	0.05	0.08
100111	2203	29.30	43.127170	13.450330	13.75	1.2	28	5	214	0.08	0.5	0.8	0.03	-0.16
100111	2315	3.53	43.125500	13.452670	13.32	1.2	29	5	214	0.07	0.4	0.7	0.02	0.03
100111	2354	31.21	43.127170	13.450330	13.50	1.4	34	5	124	0.09	0.4	0.8	0.08	-0.25
100112	39	48.64	43.477830	12.337170	6.24	0.7	36	8	58	0.09	0.3	1.0	0.07	0.52
100112	153	18.48	43.124670	13.453670	13.60	1.4	52	5	65	0.11	0.3	0.6	0.01	0.08
100112	807	16.08	43.130670	13.451500	14.72	3.2	77	6	64	0.10	0.3	0.3	0.03	-0.01
100112	810	56.51	43.130670	13.455000	14.57	1.3	26	6	216	0.10	0.8	1.0	0.03	0.02
100112	815	18.73	43.128000	13.451500	14.07	1.2	26	5	229	0.07	0.5	0.7	0.02	-0.05
100112	825	11.16	43.129000	13.456170	15.44	4.2	91	6	65	0.12	0.3	0.3	0.04	0.03
100112	831	8.89	43.130670	13.452670	13.75	1.8	33	6	126	0.07	0.4	0.5	0.00	0.03
100112	831	40.92	43.126830	13.450830	13.86	2.3	28	5	125	0.09	0.6	0.7	0.01	-0.18
100112	831	56.06	43.133170	13.458500	14.38	2.1	59	6	65	0.15	0.4	0.5	0.04	0.06
100112	833	21.51	43.137330	13.458500	14.22	1.8	56	7	92	0.13	0.4	0.5	0.04	0.02
100112	833	42.94	43.125500	13.449170	13.75	1.8	52	5	94	0.12	0.4	0.5	0.06	-0.03
100112	834	11.62	43.140670	13.452670	14.13	1.6	28	7	163	0.07	0.4	0.6	0.02	-0.08
100112	835	7.16	43.134830	13.451500	14.03	1.6	38	6	67	0.14	0.5	0.7	0.04	-0.04
100112	835	59.46	43.142500	13.451500	14.88	2.9	73	7	63	0.12	0.3	0.3	0.03	0.00
100112	838	13.55	43.136500	13.455000	13.88	1.6	38	6	154	0.10	0.5	0.6	0.08	-0.07
100112	839	27.41	43.130170	13.450830	14.11	1.6	38	6	153	0.12	0.7	0.7	0.10	-0.08
100112	841	43.20	43.125500	13.449170	14.53	1.7	28	5	227	0.08	0.6	0.6	0.06	-0.03
100112	841	37.91	43.120500	13.459500	14.41	1.4	16	6	278	0.08	0.8	0.9	0.12	-0.23
100112	842	33.01	43.134830	13.450330	14.41	1.3	19	6	229	0.08	0.7	1.0	0.03	-0.24
100112	846	13.16	43.137330	13.453830	13.94	2.0	56	6	64	0.10	0.3	0.5	0.03	-0.04
100112	848	3.66	43.136500	13.457330	14.38	2.4	34	6	154	0.09	0.5	0.6	0.00	0.05
100112	848	20.02	43.139830	13.459670	14.10	2.3	46	7	92	0.14	0.4	0.7	0.03	0.04
100112	848	51.12	43.139830	13.453830	14.47	3.1	76	7	64	0.13	0.3	0.4	0.04	0.00
100112	852	44.85	43.137830	13.452170	13.77	1.3	28	6	231	0.08	0.5	0.7	0.02	-0.26
100112	852	54.65	43.123830	13.452500	14.03	1.6	27	5	229	0.08	0.5	0.8	0.03	-0.21
100112	856	42.12	43.127670	13.454330	13.83	1.4	32	6	219	0.10	0.6	0.7	0.03	0.09
100112	858	24.40	43.127170	13.450330	13.72	1.6	46	5	119	0.11	0.5	0.6	0.09	0.00
100112	859	8.08	43.132330	13.455000	14.07	1.3	24	6	231	0.07	0.5	0.8	0.04	-0.11
100112	903	10.43	43.137330	13.455000	13.72	1.5	34	6	164	0.07	0.4	0.6	0.05	-0.15
100112	912	6.96	43.125500	13.445670	14.41	2.4	70	5	64	0.10	0.3	0.4	0.04	0.02
100112	914	11.57	43.139000	13.449170	13.66	1.5	28	6	230	0.09	0.5	0.7	0.03	-0.14
100112	914	35.75	43.139830	13.458500	14.07	1.6	32	7	222	0.07	0.5	0.6	0.05	-0.06
100112	917	1.78	43.140670	13.453830	14.41	2.2	72	7	64	0.15	0.4	0.5	0.05	0.08
100112	917	46.83	43.136500	13.452670	13.82	1.6	30	6	221	0.10	0.5	0.6	0.01	0.01
100112	922	20.38	43.135670	13.455000	14.38	1.9	60	6	64	0.11	0.4	0.5	0.03	-0.04
100112	923	57.66	43.129830	13.449170	14.03	1.1	22	5	228	0.08	0.6	0.8	0.07	-0.16
100112	926	22.42	43.127170	13.455000	14.25	1.2	24	6	230	0.07	0.6	0.7	0.08	0.10
100112	927	50.04	43.137330	13.456170	14.66	2.0	59	6	64	0.11	0.4	0.5	0.03	0.03
100112	935	46.09	43.143330	13.451500	13.32	1.4	42	7	153	0.12	0.5	0.7	0.02	0.26
100112	939	34.11	43.134000	13.453830	13.94	1.4	30	6	231	0.10	0.5	0.8	0.05	0.04
100112	941	9.06	43.127170	13.457170	13.91	1.4	22	6	231	0.07	0.6	0.8	0.01	-0.12
100112	942	9.55	43.127170	13.453830	14.19	1.7	52	6	65	0.12	0.5	0.6	0.12	-0.13
100112	942	47.33	43.108670	13.012170	11.57	0.8	12	3	80	0.03	0.5	0.6	0.04	0.00
100112	942	50.02	43.142500	13.447000	13.63	1.3	30	6	221	0.10	0.5	0.8	0.06	0.02
100112	944	11.15	43.137330	13.452670	13.78	1.6	44	6	153	0.09	0.4	0.5	0.04	-0.05
100112	944	51.65	43.131500	13.458500	14.19	1.1	18	6	272	0.07	0.7	0.9	0.09	-0.20
100112	955	22.54	43.134000	13.455000	13.75	1.4	32	6	231	0.09	0.5	0.7	0.03	-0.08
100112	1000	36.18	43.127170	13.450330	14.28	1.5	52	2	118	0.09	0.3	0.3	0.04	0.00
100112	1008	31.71	43.126000	13.445000	14.33	1.6	56	3	93	0.09	0.3	0.3	0.02	0.00
100112	1012	17.64	43.142830	13.449830	14.33	1.8	54	2	67	0.11	0.3	0.4	0.01	0.05
100112	1014	52.78	43.132330	13.442170	16.57	1.5	22	2	141	0.18	1.0	0.9	0.43	-0.29
100112	1018	57.93	43.134830	13.448000	14.13	1.4	36	2	104	0.09	0.4	0.4	0.03	0.04
100112	1020	10.18	43.138170	13.453830	14.78	2.6	75	1	62	0.11	0.3	0.3	0.04	0.06
100112	1028	3.69	43.139000	13.449170	14.22	1.6	43	2	90	0.09	0.4	0.4	0.02	0.05
100112	1029	36.70	43.132670	13.456670	14.33	1.2	24	1	125	0.07	0.6	0.6	0.01	-0.11
100112	1037	18.02	43.139000	13.449170	14.44	1.3	18	2	140	0.09	0.6	0.8	0.11	0.19
100112	1037	29.97	43.135670	13.449170	14.60	1.2	14	2	178	0.07	0.8	0.7	0.11	-0.15
100112	1038	42.76	43.134330	13.452000	14.71	1.2	30	2	110	0.11	0.5	0.6	0.05	-0.08
100112	1103	59.69	43.137000	13.455500	14.36	1.3	26	1	128	0.09	0.5	0.6	0.07	-0.01
100112	1109	12.12	43.135670	13.451500	14.53	1.3	36	2	105	0.08	0.4	0.4	0.08	-0.03
100112	1109	42.17	43.121330	13.449170	14.28	1.0	28	3	136	0.08	0.5	0.6	0.09	-0.06
100112	1120	39.87	43.130670	13.452670	14.07	2.8	50	2	103	0.11	0.4	0.5	0.05	0.18
100112	1121	2.08	43.134830	13.452670	14.91	2.8	82	2	59	0.11	0.3	0.3	0.01	0.01
100112	1126	49.90	43.127170	13.444500	14.53	2.9	75	3	63	0.10	0.3	0.3	0.06	0.08
100112	1129	58.05	43.138170	13.456170	14.53	1.4	30	1	119	0.08	0.5	0.5	0.05	0.04
100112	1131	35.23	43.134000	13.449170	14.47	1.2	32	2	108	0.09	0.4	0.5	0.04	-0.02
100112	1134	34.52	43.135670	13.448000	14.41	2.2	40	2	67	0.08	0.3	0.4	0.04	-0.02
100112	1136	21.88	43.134830	13.445670	14.28	1.3	30	2	111	0.08	0.5	0.5	0.07	-0.05
100112	1137	8.66	43.134830	13.452670	14.44	0.9	21	2	109	0.08	0.6	0.6	0.16	-0.08
100112	1140	39.07	43.137330	13.446830	14.75	2.8	73	2	61	0.11	0.3	0.3	0.01	-0.03
100112	1141	9.55	43.134000	13.448000	14.44	2.3	32	2	122	0.08	0.4	0.5	0.08	-0.04
100112	1141	35.22	43.132330	13.450330	14.72	1.6	18	2	155	0.08	0.8	0.9	0.11	-0.16
100112	1142	53.18	43.132330	13.450330	14.44	1.2	26	2	115	0.06	0.5	0.5	0.02	0.00
100112	1143	20.21	43.136500	13.446830	14.25	1.5	42	2	88	0.08	0.4	0.4	0.01	0.06
100112	1143	39.39	43.131500	13.450330	14.50	1.4	30	2	117	0.08	0.4	0.5	0.07	0.11
100112	1146	53.57	43.130670	13.446830	14.35	1.4	22	2	114	0.06	0.6	0.5	0.09	-0.13
100112	1148	13.52	43.135670	13.448000	14.41	2.5	44	2	67	0.08	0.3	0.4	0.04	0.04
100112	1157	5.02	43.135670	13.450330	14.72	2.3	34	2	103	0.09	0.5	0.5	0.04	0.01
100112	1200	32.28	43.125500	13.460670	14.28	1.1	23	2	154	0.09	0.6	0.7	0.08	0.08
100112	1200	46.55	43.133170	13.449170	14.72	1.1	26	2	110	0.11	0.6	0.8	0.03	0.09
100112	1203	10.15	43.133170	13.449170	14.03	1.1	24	2	110	0.07	0.5	0.8	0.06	-0.26
100112	1208	4.25	43.136500	13.445670	14.28	1.6	38	2	88	0.08	0.3	0.3	0.06	0.02
100112	1210	30.80	43.132330	13.444500	14.28	1.3	16	2	120	0.06	0.7	0.8	0.14	-0.23
100112	1212	57.75	43.134000	13.455000	14.35	1.2	21	1	134	0.08	0.6	0.6	0.08	0.01
100112	1214	33.21	43.123500	13.450830	14.11	2.2	38	2	92	0.08	0.4	0.4	0.03	0.04
100112	1222	1.16	43.123000	13.452500	14.41	1.7	14	2	140	0.06	0.6	0.7	0.04	-0.06
100112	1226	37.75	43.129830	13.451500	14.35	1.7	36	2	103	0.06	0.3	0.4	0.03	0.01
100112	1227	36.93	43.477830	12.341830	4.11	0.5	21	6	91	0.07	0.4	0.7	0.07	-0.03
100112	1235	45.08	43.133170	13.448000	14.13	1.5	28	2	119	0.07	0.5	0.5	0.11	-0.04
100112	1240	15.31	43.132330	13.456170	14.41	1.4	13	1	125	0.05	0.6	0.7	0.18	-0.22
100112	1242	35.90	43.133170	13.457330	14.25	1.7	36	1	113	0.07	0.4	0.3	0.08	-0.03
100112	1250	11.76	43.123000	13.450330	14.28	1.5	20	2	136	0.07	0.5	0.6	0.06	-0.09
100112	1251	59.47	43.380330	12.601170	8.88	0.6	18	3	92	0.05	0.4	0.5	0.05	0.06
100112	1310	21.64	43.115500	13.454830	14.19	1.3	16	3	153	0.07	0.6	0.7	0.27	-0.20
100112	1312	4.10	43.131500	13.452670	14.19	1.7	16	2	121	0.06	0.6	0.7	0.17	-0.19
100112	1312	35.12	43.132670	13.459000	14.46	1.1	22	1	130	0.07	0.5	0.6	0.08	-0.07
100112	1313	40.96	43.131500	13.448000	14.28	1.3	14	2	114	0.06	0.7	0.8	0.19	-0.35
100112	1316	49.73	43.124670	13.451500	14.25	1.8	16	2	135	0.06	0.6	0.7	0.06	-0.15
100112	1335	44.97	43.141500	13.453830	15.44	4.2	99	1	62	0.11	0.3	0.2	0.07	-0.16
100112	1338	1.73	43.133170	13.451500	14.25	2.4	36	2	92	0.09	0.5	0.5	0.05	0.06
100112	1338	4.84	43.134000	13.449170	14.25	2.4	34	2	108	0.08	0.4	0.4	0.04	-0.07
100112	1338	28.65	43.133170	13.450330	14.10	2.0	30	2	117	0.08	0.4	0.5	0.08	0.02
100112	1339	32.02	43.133170	13.446830	14.00	1.6	24	2	120	0.10	0.6	0.7	0.07	-0.12
100112	1342	27.33	43.139000	13.448000	14.50	2.1	72	2	62	0.11	0.3	0.3	0.04	-0.01
100112	1343	25.64	43.138170	13.446830	14.32	1.6	42	2	83	0.11	0.4	0.4	0.04	0.08
100112	1348	24.78	43.135670	13.443500	14.13	1.2	26	2	130	0.10	0.6	0.6	0.15	0.11
100112	1352	21.55	43.135670	13.451500	13.94	1.7	43	2	92	0.10	0.4	0.6	0.03	0.28
100112	1354	51.05	43.137000	13.446330	14.24	1.1	20	2	133	0.09	0.7	0.7	0.05	0.12
100112	1356	44.75	43.136500	13.449170	14.00	1.5	32	2	90	0.09	0.4	0.5	0.03	0.20
100112	1404	40.45	43.142500	13.444670	14.44	2.6	86	2	62	0.12	0.3	0.3	0.02	0.02
100112	1409	27.07	43.137330	13.443500	13.66	1.2	32	2	84	0.14	0.6	0.7	0.05	0.23
100112	1410	13.01	43.137330	13.444670	14.25	1.2	31	2	85	0.11	0.5	0.5	0.07	0.08
100112	1415	1.35	43.132330	13.451500	14.53	1.8	52	2	93	0.10	0.3	0.4	0.04	0.00
100112	1415	12.74	43.138170	13.458500	14.44	1.7	38	1	101	0.14	0.5	0.6	0.07	0.24
100112	1415	37.25	43.141500	13.455000	14.41	1.6	42	1	84	0.09	0.3	0.4	0.07	0.08
100112	1422	21.38	43.482500	12.340000	3.19	0.4	16	6	138	0.08	0.4	0.8	0.04	-0.17
100112	1427	13.64	43.134330	13.447500	13.52	1.3	27	2	124	0.11	0.6	0.7	0.03	0.20
100112	1431	41.29	43.139000	13.446830	14.22	1.4	40	2	80	0.11	0.4	0.4	0.05	0.07
100112	1434	36.61	43.133170	13.460670	14.53	1.9	32	1	134	0.08	0.4	0.5	0.03	0.01
100112	1439	37.93	43.129000	13.451500	14.32	1.7	54	2	116	0.11	0.4	0.3	0.04	0.02
100112	1442	43.95	43.143330	13.447000	14.38	1.4	34	2	86	0.09	0.4	0.4	0.04	0.02
100112	1443	15.99	43.126330	13.456000	14.57	0.8	14	2	141	0.06	0.7	0.8	0.16	-0.26
100112	1455	41.76	43.134000	13.446830	13.94	1.3	26	2	123	0.10	0.6	0.7	0.07	0.09
100112	1505	52.52	43.133170	13.457330	14.63	2.1	80	1	65	0.11	0.3	0.3	0.06	0.01
100112	1507	47.86	43.130670	13.448000	14.19	1.4	26	2	116	0.07	0.5	0.5	0.07	-0.01
100112	1508	18.61	43.483330	12.342330	1.57	0.3	10	6	139	0.05	0.5	1.0	0.06	-0.41
100112	1516	12.68	43.129830	13.448000	14.44	1.5	31	2	118	0.08	0.5	0.4	0.08	-0.03
100112	1532	2.58	43.129000	13.449170	14.10	1.2	23	2	122	0.07	0.5	0.5	0.07	0.02
100112	1602	0.06	43.139830	13.447000	13.63	1.2	28	6	152	0.11	0.5	0.8	0.18	0.19
100112	1621	19.79	43.128000	13.444500	14.25	1.7	65	2	63	0.13	0.3	0.4	0.03	0.04
100112	1644	26.22	43.129830	13.445670	14.00	1.4	36	2	106	0.08	0.4	0.4	0.03	0.02
100112	1653	8.82	43.131500	13.448000	14.47	1.9	72	2	76	0.13	0.3	0.3	0.03	0.06
100112	1654	15.14	43.133170	13.445670	14.22	1.7	60	2	69	0.10	0.3	0.3	0.03	0.02
100112	1656	31.52	43.129830	13.448000	14.32	1.3	26	2	118	0.07	0.5	0.5	0.05	-0.07
100112	1656	56.03	43.134330	13.449830	14.27	1.2	25	2	122	0.10	0.6	0.6	0.08	0.21
100112	1722	47.91	43.130670	13.450330	14.35	1.3	26	2	119	0.07	0.4	0.5	0.04	0.02
100112	1723	4.04	43.131500	13.440000	13.63	1.1	23	3	120	0.15	1.0	0.9	0.63	-0.28
100112	1733	10.59	43.132330	13.448000	14.28	1.9	62	2	64	0.10	0.3	0.3	0.05	0.05
100112	1804	19.23	43.138170	13.455000	14.10	1.6	36	1	87	0.08	0.4	0.4	0.07	0.10
100112	1905	5.93	43.132330	13.448000	14.75	3.1	98	2	64	0.10	0.3	0.3	0.03	-0.03
100112	1919	37.33	43.132330	13.436500	13.53	1.8	64	3	62	0.12	0.3	0.4	0.04	0.03
100112	1927	35.55	43.133170	13.457330	14.19	1.5	51	1	93	0.11	0.4	0.5	0.06	-0.01
100112	1950	1.17	43.136500	13.450330	14.03	1.2	31	2	115	0.09	0.5	0.5	0.06	0.12
100112	2003	3.50	43.130670	13.444500	14.07	1.4	33	2	103	0.08	0.4	0.3	0.05	0.01
100112	2011	55.11	43.135670	13.455000	13.63	1.3	25	6	221	0.09	0.6	0.5	0.05	0.07
100112	2029	19.63	43.380330	12.530500	2.03	0.6	18	3	105	0.06	0.4	0.5	0.09	-0.08
100112	2125	26.64	43.137000	13.451000	14.24	1.4	34	2	89	0.07	0.4	0.4	0.03	0.05
100112	2148	32.23	43.117170	13.456000	13.69	1.1	30	3	143	0.09	0.5	0.5	0.03	0.08
100112	2214	29.97	43.118830	13.453670	13.88	1.5	38	3	137	0.09	0.4	0.4	0.03	0.11
100112	2256	48.25	43.129000	13.459500	15.50	1.1	28	2	132	0.08	0.5	0.4	0.06	0.06
100112	2257	51.77	43.128000	13.460670	15.53	1.3	32	2	137	0.07	0.4	0.4	0.04	0.07
100112	2319	29.68	43.129000	13.460670	13.22	1.5	35	1	135	0.11	0.5	0.6	0.09	0.28
100112	2319	39.80	43.121330	13.461830	13.07	1.4	21	2	162	0.08	0.6	0.6	0.05	0.11
100113	47	47.51	43.392170	12.639500	10.19	0.4	20	6	163	0.09	0.7	0.8	0.14	0.03
100113	111	26.42	43.134000	13.445670	14.66	2.8	88	2	63	0.09	0.3	0.2	0.04	-0.04
100113	115	4.96	43.130670	13.449170	14.69	2.1	86	2	64	0.10	0.3	0.3	0.04	0.03
100113	124	20.48	43.136500	13.446830	14.78	2.6	94	2	61	0.11	0.3	0.3	0.01	-0.04
100113	224	36.51	43.129830	13.446830	14.32	1.3	38	2	79	0.09	0.4	0.4	0.07	0.05
100113	228	58.25	43.137330	13.445670	13.82	1.1	29	2	134	0.09	0.5	0.6	0.06	0.05
100113	249	3.90	43.124670	13.449170	14.07	1.2	30	2	131	0.07	0.4	0.4	0.07	0.02
100113	341	2.68	43.123000	13.450330	14.19	1.3	33	2	126	0.08	0.4	0.4	0.04	0.02
100113	358	3.48	43.130670	13.446830	14.28	1.2	26	2	114	0.07	0.4	0.5	0.02	-0.03
100113	430	0.30	43.132330	13.446830	14.13	1.1	30	2	110	0.08	0.5	0.5	0.02	-0.03
100113	455	26.03	43.143330	13.445830	14.28	2.3	86	2	62	0.12	0.3	0.2	0.19	-0.10
100113	516	15.99	43.145000	13.445830	14.38	1.5	42	2	90	0.09	0.3	0.4	0.03	0.03
100113	517	31.22	43.144170	13.443500	14.32	1.7	50	2	62	0.10	0.3	0.3	0.06	0.01
100113	557	24.18	43.132330	13.449170	14.00	1.2	28	2	113	0.09	0.5	0.6	0.12	-0.03
100113	647	47.16	43.131500	13.446830	14.10	1.3	27	2	115	0.09	0.6	0.7	0.03	0.04
100113	723	40.66	43.136500	13.450330	14.50	1.2	22	2	130	0.09	0.6	0.8	0.03	-0.03
100113	751	50.63	43.478670	12.340670	3.08	0.5	16	6	100	0.08	0.5	1.0	0.09	-0.24
100113	1444	28.01	43.133170	13.448000	14.10	1.2	31	2	87	0.09	0.5	0.5	0.02	0.04
100113	1517	23.20	43.129830	13.449170	14.25	1.5	28	2	76	0.09	0.5	0.6	0.08	-0.11
100113	1547	54.46	43.132330	13.444500	13.97	1.5	36	2	55	0.13	0.5	0.6	0.07	0.05
100113	1813	0.90	43.136500	13.445670	13.63	1.6	35	2	64	0.09	0.5	0.5	0.17	-0.12
100113	1826	58.60	43.144170	13.450500	14.25	1.5	37	2	91	0.10	0.4	0.4	0.08	0.00
100113	2127	38.05	43.131500	13.444500	14.16	1.1	33	2	83	0.10	0.4	0.6	0.09	-0.10
100113	2152	9.75	43.480830	12.340170	4.13	0.9	30	6	79	0.08	0.3	0.4	0.04	-0.24
100113	2157	16.51	43.476500	12.341330	4.35	0.4	14	6	132	0.06	0.5	0.8	0.04	-0.08
100113	2241	46.64	43.480000	12.342500	4.60	1.0	36	6	58	0.09	0.3	0.6	0.04	-0.14
100113	2249	49.63	42.492670	13.363330	9.25	1.6	28	6	223	0.15	0.9	0.8	0.24	0.23
100113	2357	12.02	43.150000	13.470170	15.66	2.0	81	1	65	0.12	0.3	0.3	0.05	-0.01
100113	2359	38.89	43.134830	13.443330	14.88	1.8	64	2	60	0.10	0.3	0.3	0.03	0.10
100114	7	17.16	43.136170	13.447500	14.83	1.1	34	2	62	0.11	0.5	0.6	0.13	0.24
100114	158	49.83	43.480330	12.340670	4.21	0.6	18	6	98	0.07	0.5	1.0	0.05	-0.18
100114	221	41.44	43.478670	12.340670	3.77	0.7	22	6	91	0.07	0.4	0.7	0.03	-0.21
100114	506	55.81	43.139830	13.447000	14.44	1.1	34	2	75	0.12	0.5	0.7	0.08	0.04
100114	720	50.64	43.127170	13.434170	13.41	1.5	34	3	55	0.11	0.5	0.4	0.08	0.04
100114	727	37.79	43.134830	13.450330	14.88	1.2	30	2	56	0.11	0.5	0.5	0.03	-0.05
100114	730	20.20	43.130670	13.437670	13.75	1.3	29	3	53	0.10	0.4	0.6	0.07	0.06
100114	733	6.54	43.132330	13.458500	14.38	1.2	24	1	76	0.10	0.7	0.8	0.08	-0.07
100114	843	5.99	43.741500	13.279670	26.41	1.6	40	34	187	0.13	0.8	0.8	0.14	-0.07
100114	905	0.83	43.480830	12.339000	5.38	1.3	32	8	79	0.09	0.3	0.7	0.01	-0.13
100114	940	21.57	43.123000	13.445670	14.28	1.3	37	3	72	0.10	0.4	0.5	0.06	-0.01
100114	946	3.34	43.125500	13.446830	13.94	1.2	28	2	117	0.10	0.5	0.6	0.06	-0.02
100114	1057	25.07	43.134330	13.433500	13.52	1.4	39	3	62	0.10	0.4	0.5	0.01	0.07
100114	1131	4.81	43.115500	13.432830	15.50	1.1	34	3	66	0.09	0.4	0.4	0.01	-0.02
100114	1132	21.59	43.116330	13.430500	15.63	1.2	32	3	63	0.08	0.4	0.5	0.08	-0.11
100114	1132	28.19	43.117500	13.433500	16.02	1.4	30	4	65	0.12	0.4	0.6	0.03	0.07
100114	1133	33.30	43.112830	13.430500	15.41	1.4	17	4	66	0.06	0.5	0.6	0.09	0.05
100114	1258	33.97	43.361830	12.942500	35.50	1.6	63	12	69	0.15	0.5	0.6	0.05	0.05
100114	1403	35.25	43.478170	12.340170	4.50	0.9	30	8	87	0.08	0.3	0.7	0.04	0.01
100114	1605	52.50	43.121330	13.446830	14.50	1.5	50	3	76	0.10	0.3	0.4	0.04	0.03
100114	1641	53.80	43.483330	12.341170	5.47	0.6	19	8	93	0.08	0.4	0.8	0.05	-0.18
100114	1953	15.74	43.118830	13.445670	14.07	1.0	28	12	133	0.10	0.5	0.8	0.08	-0.02
100114	1954	54.49	43.130670	13.442170	13.63	1.0	36	3	56	0.10	0.4	0.5	0.06	0.11
100114	2010	54.10	43.480830	12.339000	4.82	1.1	34	8	79	0.08	0.3	0.6	0.02	-0.14
100115	306	8.62	43.034500	12.882830	0.32	0.6	10	4	219	0.08	0.9	0.7	0.39	-0.73
100115	422	6.68	43.480830	12.339000	5.22	1.1	40	8	79	0.10	0.3	0.8	0.06	0.18
100115	917	48.31	43.136500	13.444500	14.10	1.4	34	2	98	0.10	0.5	0.5	0.03	0.02
100115	1335	29.42	43.120500	13.453670	14.53	2.4	95	3	48	0.15	0.3	0.3	0.04	0.03
100115	1335	43.78	43.114500	13.458330	14.10	2.2	34	3	99	0.12	0.5	0.5	0.10	-0.08
100115	1405	18.44	43.119670	13.453670	14.22	1.5	37	5	105	0.12	0.4	0.5	0.08	0.07
100115	1536	25.49	43.123000	13.456000	14.63	1.6	41	2	49	0.11	0.4	0.3	0.08	0.02
100115	1557	36.54	42.928170	13.296670	20.85	1.6	8	9	196	0.04	0.9	0.8	0.03	0.03
100115	1737	59.13	42.817500	13.028170	8.28	1.5	24	7	205	0.09	0.6	0.7	0.04	0.02
100115	1831	39.70	43.073170	13.430330	14.03	1.2	18	4	72	0.08	0.6	0.9	0.16	0.13
100115	2015	39.59	43.129000	13.453830	15.75	1.3	33	2	75	0.09	0.4	0.4	0.05	0.05
100115	2028	39.24	43.126330	13.456000	15.72	1.3	24	2	85	0.08	0.4	0.4	0.05	0.02
100115	2048	54.50	43.143330	13.433000	13.57	1.5	52	3	80	0.10	0.4	0.4	0.03	-0.02
100115	2252	36.93	43.116330	13.453670	13.94	1.2	32	3	90	0.10	0.5	0.5	0.08	-0.05
100115	2259	21.74	43.132330	13.444500	14.25	1.6	48	2	55	0.09	0.3	0.3	0.02	0.02
100115	2322	12.74	42.813330	13.022500	7.88	1.2	18	8	110	0.09	0.9	0.9	0.03	0.14
100116	154	20.71	42.767830	13.208670	8.41	1.0	16	7	197	0.08	0.8	0.8	0.19	0.06
100116	1024	27.86	43.118830	13.457170	14.35	1.9	44	3	95	0.10	0.4	0.3	0.03	0.00
100116	1024	46.60	43.118830	13.456000	14.13	1.8	40	3	93	0.13	0.4	0.4	0.09	0.10
100116	2105	34.14	43.129830	13.452670	14.57	1.3	38	2	71	0.09	0.4	0.3	0.04	-0.01
100116	2110	36.47	43.131500	13.448000	14.25	1.2	30	2	81	0.09	0.4	0.5	0.02	0.01
100116	2149	44.33	43.129000	13.449170	14.25	1.0	32	2	73	0.10	0.5	0.5	0.06	0.03
100116	2201	10.29	43.127170	13.449170	14.25	1.1	32	2	71	0.08	0.4	0.5	0.01	-0.05
100117	1102	24.00	43.114500	13.454830	13.88	1.4	32	3	93	0.10	0.5	0.5	0.16	-0.04
100117	1144	35.07	42.646330	13.317170	1.66	3.2	79	2	108	0.14	0.4	0.4	0.06	0.03
100117	1223	37.56	43.022670	13.118330	9.85	1.3	39	3	44	0.09	0.3	0.3	0.04	0.10
100117	1300	24.82	43.132330	13.452670	14.03	1.5	57	2	49	0.14	0.4	0.5	0.05	-0.09
100118	8	17.92	43.022670	13.114830	9.88	0.9	27	3	62	0.09	0.4	0.4	0.07	0.00
100118	428	11.08	43.382830	12.761500	12.44	0.7	23	16	100	0.08	0.4	0.9	0.03	0.09
100118	514	57.86	43.185500	12.801500	13.97	1.0	41	14	115	0.15	0.4	0.7	0.08	-0.07
100118	600	48.18	43.141170	13.442830	14.58	2.0	64	2	78	0.12	0.4	0.4	0.06	0.01
100118	1130	5.52	43.115500	13.454830	14.44	1.2	26	3	142	0.08	0.6	0.4	0.18	0.05
100118	1241	3.79	43.112830	13.453670	13.60	1.3	29	3	92	0.09	0.5	0.4	0.05	-0.03
100118	1519	55.70	43.332330	13.219830	0.63	1.1	32	5	121	0.08	0.3	0.3	0.03	-0.17
100118	1739	4.14	43.120500	13.452500	16.10	1.3	30	3	86	0.11	0.4	0.4	0.08	0.00
100118	1950	0.22	42.502000	13.404500	4.78	1.9	36	4	163	0.12	0.6	0.5	0.15	0.11
100118	2003	53.04	43.118000	13.445670	15.32	2.0	73	3	78	0.11	0.3	0.3	0.04	0.00
100118	2122	59.28	43.118830	13.451330	14.25	1.1	19	11	136	0.12	0.7	1.0	0.19	-0.25
100118	2233	43.84	43.118830	13.444500	14.97	1.6	43	3	75	0.09	0.3	0.3	0.03	-0.01
100119	904	24.23	43.615830	13.435330	23.07	1.7	55	15	171	0.18	0.7	0.5	0.01	0.02
100119	1503	45.56	43.431000	12.434830	5.38	1.9	48	6	53	0.11	0.3	0.8	0.06	0.01
100119	1538	41.82	43.434830	12.434170	4.39	0.9	22	6	69	0.10	0.4	0.9	0.03	-0.26
100119	2115	12.26	43.434330	12.435830	4.03	0.5	30	6	69	0.12	0.4	0.9	0.02	-0.19
100119	2226	12.67	43.325500	12.994830	12.91	0.9	34	9	70	0.09	0.4	0.6	0.07	0.13
100120	507	10.31	43.046170	13.502830	17.22	1.4	43	7	78	0.10	0.5	0.4	0.06	-0.02
100120	735	12.72	43.790500	12.392830	8.69	1.4	36	6	95	0.12	0.5	0.8	0.11	-0.18
100120	1335	57.31	43.429670	12.434170	5.58	0.9	28	6	67	0.08	0.3	0.7	0.01	0.19
100120	1454	39.07	43.286330	12.913000	8.83	1.5	43	4	92	0.10	0.3	0.5	0.06	0.06
100120	1524	27.59	42.883000	13.148500	10.96	1.2	24	5	98	0.07	0.6	0.4	0.07	0.02
100120	2125	50.01	42.913830	12.986830	8.19	0.6	16	7	189	0.08	0.6	0.9	0.12	0.26
100120	2145	54.35	43.129330	13.449670	14.39	1.7	56	2	48	0.11	0.3	0.4	0.03	-0.07
100121	113	22.42	43.126330	13.448000	14.10	1.5	40	2	70	0.08	0.3	0.3	0.03	0.03
100121	226	29.08	42.823000	13.094330	7.61	1.3	39	2	167	0.10	0.4	0.4	0.05	0.02
100121	1658	14.16	43.123830	13.443330	14.63	1.1	27	5	135	0.10	0.5	0.6	0.03	0.12
100121	1724	28.13	43.137330	13.437670	14.25	1.2	18	10	139	0.07	0.5	0.6	0.09	-0.06
100121	1737	47.59	43.137330	13.440000	14.00	1.2	28	2	100	0.12	0.5	0.6	0.09	0.15
100122	2108	47.70	43.116330	13.057170	13.47	1.2	30	9	102	0.09	0.4	0.4	0.05	-0.01
100123	203	31.42	42.999000	12.959000	9.47	1.4	42	4	87	0.08	0.3	0.4	0.01	-0.01
100123	805	17.64	43.046170	13.009830	11.47	2.0	69	6	55	0.09	0.3	0.3	0.05	0.01
100123	1121	24.99	43.129330	12.663500	7.02	1.9	76	11	50	0.11	0.3	0.6	0.06	-0.31
100123	1132	35.19	43.142500	13.442330	14.78	2.7	91	2	62	0.12	0.3	0.2	0.05	0.00
100123	1305	4.47	43.140670	13.440000	14.47	1.5	34	2	76	0.08	0.4	0.4	0.01	0.06
100123	1326	28.42	43.117170	13.451330	14.13	1.6	38	3	86	0.11	0.4	0.4	0.05	0.03
100123	2133	10.83	43.060500	12.694500	6.72	0.9	46	10	82	0.10	0.4	0.9	0.02	0.16
100123	2303	6.03	42.929830	12.856500	9.50	1.1	45	9	78	0.10	0.3	0.6	0.03	-0.02
100123	2318	45.95	43.134830	13.446830	14.69	1.6	54	2	58	0.10	0.4	0.4	0.03	0.02
100123	2333	23.54	43.144170	13.443500	14.50	1.7	53	2	86	0.11	0.3	0.3	0.05	0.01
100123	2333	36.87	43.146670	13.436500	14.00	1.6	48	3	89	0.16	0.5	0.5	0.07	0.01
100123	2338	4.40	43.141500	13.440000	14.32	1.7	65	2	78	0.11	0.3	0.3	0.00	0.02
100124	501	49.47	42.854670	13.242330	3.97	1.4	38	8	94	0.09	0.3	0.5	0.02	-0.02
100124	531	42.09	42.855500	13.241170	4.13	1.3	37	8	94	0.10	0.4	0.7	0.07	-0.21
100124	549	54.50	43.301000	12.935670	10.75	1.2	33	5	67	0.08	0.3	0.5	0.02	0.04
100124	1003	0.98	43.303170	12.936170	10.52	0.6	12	5	132	0.08	0.9	0.8	0.54	0.18
100124	1149	19.34	42.967000	13.130830	2.32	1.2	38	7	80	0.13	0.4	0.7	0.03	-0.01
100125	1117	12.89	43.349170	12.671000	8.47	1.0	35	9	69	0.12	0.4	1.0	0.04	-0.05
100125	1705	9.19	43.141170	13.442830	14.77	1.8	50	2	78	0.11	0.4	0.4	0.05	0.00
100125	2050	25.72	43.137330	13.444670	15.10	1.1	29	2	67	0.10	0.5	0.6	0.05	0.14
100125	2124	31.41	43.053000	13.008670	11.47	1.2	28	7	76	0.11	0.4	0.5	0.09	0.00
100125	2338	59.32	43.139500	13.447500	14.27	1.1	32	2	73	0.09	0.4	0.4	0.02	-0.03
100126	242	4.96	43.135670	13.440000	13.97	1.5	39	3	63	0.11	0.5	0.6	0.10	-0.13
100127	521	11.18	43.189670	13.596500	22.78	2.1	16	12	249	0.09	0.9	0.8	0.12	0.04
100129	1019	42.25	42.741670	13.356670	9.50	1.5	20	6	118	0.05	0.6	0.7	0.04	0.07
100129	1807	46.67	43.328830	12.703670	10.57	0.9	40	12	41	0.10	0.4	0.6	0.12	-0.48
100130	321	46.48	42.829330	13.150170	6.47	1.6	39	3	95	0.12	0.4	0.5	0.04	0.08
100130	645	36.41	43.391330	12.561670	4.38	0.8	28	2	66	0.10	0.4	0.7	0.09	-0.26
100130	713	19.43	42.983830	13.012170	11.25	0.9	12	4	132	0.07	0.7	0.7	0.08	0.10
100130	924	0.31	43.463000	12.315830	5.19	0.7	22	7	82	0.09	0.4	1.0	0.02	0.35
100130	1323	59.26	43.009170	13.227830	19.53	2.3	81	11	42	0.10	0.3	0.3	0.07	0.00
100130	1601	28.62	43.009170	13.226670	19.88	2.1	80	11	42	0.09	0.3	0.3	0.04	0.02
100130	1903	34.29	43.350000	12.709330	8.69	1.5	47	12	53	0.09	0.3	0.7	0.02	-0.13
100130	1927	1.79	43.123830	13.436330	13.66	1.5	12	3	78	0.08	1.0	1.0	0.68	-0.64
100131	711	40.04	43.009500	13.232000	19.58	1.3	50	10	66	0.10	0.4	0.4	0.03	0.01
100131	1124	15.33	42.896830	12.973000	8.03	1.2	40	10	90	0.10	0.3	0.6	0.03	0.11
100131	1727	46.88	43.458330	12.626830	12.33	0.8	32	7	66	0.11	0.4	0.5	0.05	0.04
100131	1840	41.86	43.089330	12.793830	2.47	1.1	37	13	113	0.12	0.5	1.0	0.12	-0.38
100131	2149	58.28	42.831000	13.208830	9.57	1.9	58	8	89	0.12	0.3	0.4	0.07	0.07
100131	2201	1.45	43.139000	13.438830	14.47	1.6	32	6	140	0.09	0.4	0.4	0.05	0.06
100131	2241	23.55	42.904500	13.686000	16.38	1.7	32	3	192	0.11	0.7	0.8	0.09	-0.02
100131	2250	3.36	43.139500	13.436000	14.52	1.5	34	6	139	0.09	0.4	0.4	0.04	0.06
100131	2304	15.60	42.826830	13.208830	9.57	1.2	28	8	121	0.08	0.5	0.5	0.07	0.02
100131	2329	59.85	42.902830	13.680170	15.82	2.3	51	4	184	0.22	0.6	0.9	0.09	-0.02
100201	122	15.48	42.896000	13.681330	14.66	1.3	22	4	187	0.11	0.8	0.8	0.18	0.01
100201	217	12.74	43.053000	12.984330	11.75	0.6	12	8	121	0.04	0.6	0.7	0.06	0.08
100201	551	23.88	43.134000	13.440000	14.53	1.6	42	5	138	0.10	0.4	0.5	0.03	0.01
100201	1130	15.57	43.136500	13.438830	15.16	2.8	80	5	107	0.10	0.3	0.3	0.04	-0.01
100201	1255	11.93	43.139000	13.443500	14.75	2.3	76	2	72	0.11	0.3	0.3	0.09	0.03
100201	1733	41.40	43.138170	13.442330	14.60	1.8	61	2	70	0.11	0.3	0.3	0.05	0.00
100201	1818	13.05	43.137330	13.442330	14.97	2.3	85	2	67	0.13	0.3	0.3	0.08	0.10
100202	52	2.03	43.136170	13.440500	14.96	2.1	73	2	64	0.12	0.3	0.3	0.03	0.02
100202	314	18.89	43.139000	13.446830	14.47	1.4	39	10	110	0.14	0.4	0.5	0.14	0.02
100202	459	53.72	43.434330	12.434670	3.75	0.8	39	5	53	0.10	0.3	0.6	0.08	-0.17
100202	1104	7.49	42.930670	13.228670	4.78	2.0	59	4	56	0.11	0.2	0.4	0.03	-0.07
100202	1318	9.35	42.721330	13.237170	4.78	2.3	73	7	111	0.12	0.3	0.6	0.06	0.02
100202	1331	11.17	43.134330	13.442830	14.64	1.4	24	10	108	0.08	0.5	0.5	0.10	-0.08
100202	1654	57.11	43.110830	13.405670	20.89	1.8	34	2	92	0.08	0.4	0.4	0.02	-0.01
100202	1703	54.98	43.111170	13.406330	20.94	1.7	40	2	92	0.08	0.4	0.3	0.04	0.01
100202	1712	29.58	43.110330	13.408500	20.85	1.6	34	2	92	0.07	0.4	0.3	0.02	-0.01
100202	1754	16.07	43.112000	13.407500	21.07	1.9	42	2	92	0.10	0.4	0.3	0.02	0.00
100202	1939	6.20	43.110830	13.405670	21.33	2.4	68	2	92	0.11	0.3	0.3	0.01	0.01
100202	1942	42.84	43.112830	13.404000	21.35	3.6	0	2	92	0.13	0.3	0.3	0.01	0.00
100202	1945	47.49	43.112500	13.403330	21.52	2.1	44	2	92	0.09	0.4	0.3	0.03	0.03
100202	1946	44.09	43.111170	13.400500	21.41	2.6	65	2	91	0.10	0.3	0.3	0.05	-0.04
100202	2013	16.48	43.136500	13.446830	15.19	1.6	34	6	109	0.10	0.4	0.5	0.06	0.15
100202	2012	22.48	43.111170	13.392330	21.13	0.9	16	7	108	0.10	0.8	0.7	0.08	0.00
100202	2014	1.62	43.112000	13.402830	20.78	1.0	15	2	188	0.05	0.8	0.5	0.12	0.02
100202	2033	15.49	43.108670	13.412000	20.47	1.0	20	8	112	0.09	0.6	0.6	0.07	0.01
100202	2041	28.20	43.112830	13.400500	21.07	1.3	28	8	91	0.09	0.5	0.5	0.10	0.03
100202	2040	12.85	43.113670	13.395830	21.25	1.0	26	7	91	0.11	0.5	0.6	0.02	0.05
100202	2056	6.29	43.111170	13.409670	21.00	1.1	22	8	93	0.07	0.5	0.5	0.03	0.01
100202	2057	31.93	43.110830	13.405670	21.02	1.5	36	2	92	0.10	0.5	0.4	0.02	-0.01
100202	2201	19.22	43.112000	13.393500	21.07	1.3	24	7	90	0.09	0.5	0.5	0.07	0.01
100202	2303	43.11	43.110830	13.401000	21.14	1.6	36	2	91	0.08	0.3	0.3	0.03	0.01
100203	355	49.11	42.880000	13.031670	6.66	0.9	20	8	179	0.07	0.5	0.7	0.04	-0.04
100203	658	29.97	43.134830	13.442330	15.22	1.4	29	5	108	0.09	0.4	0.4	0.07	0.09
100203	702	12.57	43.132670	13.440500	14.64	1.5	32	5	106	0.10	0.4	0.4	0.04	-0.03
100203	726	51.95	43.106500	13.399830	21.61	1.4	14	1	157	0.10	0.9	0.8	0.40	-0.07
100203	753	55.79	43.135670	13.444500	15.47	3.3	77	6	109	0.10	0.3	0.3	0.06	0.04
100203	853	12.62	43.134000	13.438830	14.94	1.7	39	5	106	0.11	0.4	0.4	0.04	0.02
100203	905	41.74	43.132330	13.441000	15.03	1.3	26	5	107	0.12	0.6	0.7	0.07	0.02
100203	1109	24.22	43.454670	12.562330	8.85	0.7	25	9	83	0.10	0.4	1.0	0.07	0.24
100203	1116	45.56	43.135670	13.443500	15.00	3.4	83	2	62	0.12	0.3	0.3	0.05	0.00
100203	1144	55.51	43.144170	13.436500	14.22	1.6	18	3	116	0.14	0.9	0.9	0.12	-0.31
100203	1233	26.29	43.137830	13.440500	14.52	2.4	75	2	69	0.12	0.3	0.3	0.02	-0.01
100203	1243	7.61	43.136500	13.440000	14.82	1.6	34	3	66	0.12	0.4	0.4	0.06	-0.07
100203	1302	43.22	43.133500	13.441670	15.24	1.5	32	2	58	0.09	0.4	0.5	0.02	0.13
100203	1303	26.86	43.133500	13.441670	14.74	2.2	49	2	58	0.11	0.3	0.3	0.02	0.02
100203	1323	45.67	43.129830	13.444500	14.97	1.3	18	5	139	0.13	1.0	0.9	0.16	0.02
100203	1326	10.30	43.139000	13.445830	14.50	1.7	38	2	72	0.12	0.4	0.5	0.13	-0.26
100203	1327	18.25	43.136500	13.442330	14.57	1.3	26	2	98	0.09	0.5	0.6	0.04	-0.05
100203	1954	27.13	43.137330	13.440000	14.60	2.2	64	2	61	0.11	0.3	0.3	0.07	0.03
100203	2314	6.53	43.101000	13.477830	15.78	1.6	52	4	55	0.11	0.4	0.3	0.06	-0.05
100203	2344	7.43	43.136500	13.445670	14.44	1.2	36	2	64	0.11	0.5	0.5	0.02	-0.01
100204	4	29.27	42.977000	13.041000	8.57	0.6	10	2	127	0.04	0.5	0.6	0.05	-0.03
100204	315	9.99	43.122170	13.454830	14.88	1.9	59	2	48	0.11	0.3	0.4	0.03	0.03
100204	519	20.32	43.100170	13.476670	15.41	1.5	30	4	120	0.08	0.4	0.4	0.03	0.02
100204	1025	25.84	42.937330	13.026000	8.50	1.1	14	3	159	0.04	0.4	0.5	0.08	-0.03
100204	1026	36.67	43.039830	12.816500	4.14	0.8	24	8	162	0.09	0.7	1.0	0.05	-0.19
100204	1701	43.17	42.829330	13.199670	10.38	1.2	14	7	121	0.07	0.6	0.8	0.10	0.18
100204	1703	21.16	43.098500	12.709330	7.88	0.9	36	11	115	0.11	0.5	0.8	0.05	0.16
100204	1816	18.63	43.377330	12.520500	4.08	1.3	50	4	58	0.10	0.3	0.4	0.00	-0.05
100204	1856	13.60	42.945830	12.940670	9.44	1.2	54	7	78	0.09	0.3	0.4	0.04	-0.02
100204	2153	31.59	43.128000	13.111500	11.32	0.7	27	8	81	0.08	0.3	0.3	0.04	0.00
100204	2246	12.69	43.485830	12.423830	4.50	0.4	37	3	90	0.10	0.3	0.3	0.04	0.02
100205	122	54.67	43.137330	13.443500	14.28	1.2	35	2	67	0.09	0.4	0.3	0.04	-0.04
100205	142	6.84	43.138170	13.443500	14.28	0.9	28	2	103	0.08	0.4	0.5	0.07	-0.08
100205	142	32.44	43.137330	13.445670	14.41	1.3	33	2	67	0.09	0.4	0.4	0.03	-0.11
100205	224	32.87	43.137330	13.443500	14.32	1.3	34	2	67	0.08	0.3	0.3	0.05	-0.02
100205	1055	0.79	43.382000	12.522330	2.19	0.4	18	4	121	0.05	0.4	0.8	0.12	-0.16
100205	1111	9.62	43.139830	13.443500	14.38	1.6	48	2	74	0.12	0.4	0.4	0.02	-0.04
100205	1119	39.92	43.387500	12.499670	1.39	0.8	30	6	76	0.10	0.4	0.5	0.08	-0.05
100205	1226	41.01	43.139000	13.441170	14.38	1.6	46	2	72	0.10	0.4	0.4	0.03	-0.04
100205	2048	24.60	42.842500	12.913670	9.46	1.5	40	16	113	0.09	0.4	0.8	0.03	0.11
100206	802	25.79	43.135670	13.445670	14.16	1.2	20	2	95	0.07	0.6	0.5	0.06	-0.09
100207	41	47.96	43.090170	13.476670	10.69	1.4	22	6	113	0.08	0.4	0.5	0.04	0.05
100207	58	20.01	43.396330	12.493170	2.50	0.3	18	7	191	0.08	0.6	0.9	0.06	-0.18
100207	58	18.72	43.137330	13.446830	14.47	1.5	41	2	66	0.11	0.4	0.5	0.04	-0.13
100207	1554	28.37	43.374500	12.525830	2.69	0.9	28	10	82	0.09	0.4	0.7	0.06	-0.22
100207	1606	21.70	43.373670	12.524670	2.69	0.9	32	10	60	0.11	0.4	0.9	0.12	-0.40
100208	216	52.25	43.123500	13.446170	14.99	1.8	57	3	73	0.10	0.3	0.3	0.05	-0.02
100208	318	21.00	43.405670	12.740500	13.38	1.7	72	17	54	0.12	0.3	0.6	0.07	0.20
100208	1635	12.35	43.139000	13.443500	14.41	1.6	43	2	72	0.08	0.3	0.4	0.03	-0.11
100208	1738	55.56	43.141500	13.437670	14.44	1.2	25	3	78	0.10	0.5	0.5	0.10	-0.02
100208	2345	53.13	43.139830	13.444670	14.57	1.2	43	2	74	0.13	0.5	0.5	0.05	-0.10
100209	57	37.72	43.435170	12.438170	3.82	0.3	24	5	69	0.08	0.4	0.6	0.06	0.00
100209	1035	7.07	42.496170	13.354170	8.53	1.9	34	6	226	0.16	1.0	1.0	0.16	0.28
100209	1124	24.86	43.394330	12.494830	3.33	0.7	32	7	55	0.08	0.3	0.6	0.04	-0.21
100209	1831	22.01	43.119670	13.444500	14.47	1.3	29	4	133	0.09	0.4	0.4	0.05	0.03
100209	1911	14.65	42.924670	13.011000	8.88	1.0	16	5	175	0.05	0.4	0.4	0.03	-0.10
100210	605	34.36	43.123000	13.444500	14.47	1.4	31	3	71	0.11	0.4	0.5	0.02	-0.10
100210	2036	57.38	43.134000	13.448000	14.22	1.4	34	2	89	0.09	0.4	0.4	0.04	-0.04
100211	11	54.71	43.132330	13.443330	14.69	2.1	75	2	54	0.11	0.3	0.3	0.05	0.02
100211	303	37.66	43.268170	12.657670	5.25	1.2	48	9	43	0.08	0.3	0.5	0.04	-0.17
100212	131	47.14	43.143330	13.444670	14.60	1.7	63	2	62	0.12	0.3	0.2	0.04	-0.01
100212	242	3.57	42.877500	13.089170	5.88	1.6	19	5	156	0.07	0.5	0.7	0.07	-0.06
100212	242	26.52	42.872500	13.090330	6.28	1.4	37	5	156	0.09	0.3	0.4	0.05	0.12
100212	722	22.91	43.085000	12.990170	9.66	1.1	25	14	130	0.09	0.4	1.0	0.05	0.05
100212	1335	11.13	42.706170	13.237170	7.94	1.8	34	9	177	0.08	0.4	0.5	0.02	-0.05
100212	1336	6.03	42.707830	13.239330	7.78	1.7	32	9	176	0.07	0.4	0.5	0.10	-0.14
100212	1834	29.50	42.707000	13.237170	8.03	1.7	46	9	115	0.08	0.3	0.5	0.05	0.03
100213	338	45.25	42.789670	13.066170	6.60	1.1	24	6	108	0.07	0.5	0.5	0.02	0.12
100213	1004	51.32	43.380830	12.520500	5.58	1.9	52	9	88	0.12	0.3	0.8	0.01	-0.08
100214	21	34.95	43.085000	13.033000	10.57	0.6	20	7	104	0.05	0.4	0.5	0.05	-0.06
100214	101	14.67	43.046670	13.061170	11.08	0.4	14	2	96	0.03	0.6	0.5	0.09	0.07
100214	908	8.17	42.978670	12.966000	0.32	1.7	58	6	74	0.14	0.3	0.1	0.03	-0.17
100214	944	31.38	43.392670	12.481000	1.14	0.8	28	6	65	0.09	0.3	0.3	0.05	-0.04
100214	1241	5.32	42.856330	12.833670	9.78	1.6	59	17	90	0.11	0.3	0.9	0.06	0.04
100214	1305	41.28	42.920500	13.173330	6.19	1.2	32	2	87	0.08	0.3	0.4	0.05	-0.08
100214	1948	57.43	43.299330	12.564670	2.60	1.0	38	13	67	0.10	0.3	1.0	0.06	-0.58
100214	2047	11.05	43.379170	12.522830	3.08	1.1	46	9	57	0.11	0.3	0.8	0.06	-0.34
100214	2237	45.29	43.379500	12.522330	3.03	0.9	36	9	57	0.10	0.3	0.8	0.05	-0.34
100214	2314	26.60	43.096500	13.002330	11.11	0.9	23	10	87	0.07	0.4	0.6	0.02	0.11
100215	650	21.01	42.918000	13.254000	2.97	1.7	51	5	62	0.11	0.3	0.4	0.05	-0.16
100215	715	30.30	42.915500	13.251670	3.25	1.7	58	5	63	0.11	0.3	0.4	0.02	-0.05
100215	728	38.48	43.335670	12.396170	3.69	0.4	24	2	92	0.10	0.3	0.4	0.05	0.06
100215	1632	35.12	43.322170	12.354500	20.10	0.6	30	4	57	0.10	0.6	0.5	0.17	-0.03
100215	1854	20.04	43.465500	12.443670	3.85	0.7	32	2	72	0.08	0.3	0.3	0.02	-0.02
100216	3	23.03	43.450000	12.468830	4.14	0.6	28	4	73	0.06	0.3	0.4	0.01	0.00
100216	53	33.11	43.323330	12.586000	2.02	0.8	42	14	57	0.09	0.3	0.5	0.02	-0.06
100216	108	40.72	43.448670	12.471830	3.47	0.8	24	4	73	0.06	0.3	0.5	0.09	-0.07
100216	108	42.52	43.448670	12.468330	3.69	0.8	30	4	73	0.10	0.4	0.5	0.09	-0.18
100216	605	33.38	43.449500	12.466000	4.07	0.9	34	4	72	0.08	0.3	0.4	0.04	-0.08
100216	910	17.29	43.136170	13.445170	15.02	1.6	43	6	61	0.12	0.4	0.4	0.02	0.06
100216	935	10.85	43.011670	13.038670	10.75	1.2	50	5	95	0.11	0.3	0.5	0.07	0.10
100216	1324	22.51	43.409000	12.626670	10.41	0.6	28	10	53	0.07	0.3	0.4	0.08	-0.44
100216	1758	20.50	43.136170	13.445170	14.89	1.6	32	6	109	0.08	0.3	0.4	0.01	0.07
100217	407	35.90	43.112000	13.436330	14.38	1.8	70	3	98	0.13	0.4	0.5	0.12	0.29
100217	1312	38.99	43.481670	12.622670	46.07	1.6	54	9	58	0.17	0.6	0.7	0.02	0.00
100217	1446	12.10	43.570170	12.494000	10.22	1.0	33	5	87	0.13	0.5	0.6	0.07	0.02
100217	2018	53.17	42.821000	13.168500	6.44	1.9	65	5	96	0.11	0.3	0.3	0.02	0.02
100218	16	27.55	43.380330	12.516500	6.82	1.7	70	9	58	0.11	0.2	0.3	0.09	-0.16
100218	32	3.18	43.133170	13.442170	14.07	1.0	21	10	139	0.13	0.5	0.9	0.07	0.21
100218	32	52.39	43.127170	13.444500	14.35	1.3	34	3	65	0.09	0.3	0.4	0.08	0.00
100218	103	57.66	42.815830	13.163830	6.41	0.6	18	4	150	0.07	1.0	0.7	0.12	0.03
100218	1132	2.95	43.406500	12.496500	2.97	0.6	24	8	62	0.08	0.3	0.4	0.03	-0.09
100218	1216	24.80	43.408170	12.497670	2.72	0.6	31	8	52	0.07	0.2	0.3	0.02	0.02
100218	1638	49.18	43.480830	12.340170	3.85	0.4	25	6	92	0.07	0.3	0.6	0.05	-0.41
100218	1749	22.58	43.137000	13.446330	14.74	2.5	81	2	61	0.10	0.3	0.2	0.04	-0.04
100218	2146	7.21	43.148330	13.055000	9.63	0.3	14	13	105	0.05	0.4	0.9	0.05	0.12
100218	2242	55.60	43.129830	13.439830	15.50	1.3	39	3	55	0.08	0.3	0.3	0.04	0.01
100218	2326	14.45	43.132330	13.441000	15.97	1.8	62	3	55	0.11	0.3	0.3	0.04	0.08
100219	315	53.15	42.799000	13.073000	7.57	1.0	26	5	106	0.11	0.6	0.4	0.09	0.15
100219	317	43.55	43.013330	12.939500	10.38	0.4	13	3	109	0.04	0.5	0.5	0.04	-0.03
100219	622	52.99	42.959330	12.779170	5.91	1.3	45	10	69	0.10	0.3	0.4	0.05	-0.06
100219	635	36.73	43.452000	12.467170	4.32	1.5	36	3	61	0.09	0.3	0.3	0.07	0.05
100219	1135	8.91	43.228000	12.747500	8.99	1.2	35	10	83	0.10	0.4	0.7	0.07	0.02
100219	1641	13.08	43.485830	12.436500	2.63	1.3	26	2	91	0.08	0.3	0.3	0.10	0.00
100219	1929	56.75	43.448670	12.466000	4.13	0.7	12	4	183	0.05	0.5	0.6	0.02	0.00
100219	2300	7.32	43.450330	12.469500	4.16	1.2	32	4	55	0.09	0.3	0.3	0.04	0.01
100220	18	4.88	43.451670	12.468830	4.21	1.3	40	3	46	0.07	0.3	0.4	0.08	-0.03
100220	358	42.97	43.594670	12.630170	41.69	2.6	96	10	35	0.19	0.5	0.5	0.04	-0.03
100220	359	51.68	42.992170	12.981000	9.22	1.0	31	6	88	0.07	0.3	0.3	0.03	-0.05
100220	540	44.14	43.449500	12.470670	3.97	0.2	14	4	150	0.05	0.5	0.6	0.06	-0.04
100221	223	30.14	42.528670	13.321670	11.33	1.8	46	7	195	0.15	0.7	0.8	0.06	0.21
100221	507	46.52	43.015830	12.987830	11.53	1.1	20	7	107	0.06	0.5	0.5	0.06	0.12
100221	1248	51.97	43.362670	12.541000	2.97	1.5	38	11	72	0.11	0.4	0.9	0.05	-0.37
100221	1345	51.64	43.461330	12.461170	5.32	0.4	12	5	130	0.06	0.5	0.7	0.05	-0.10
100221	1559	45.58	42.955170	13.053670	8.13	1.3	34	1	135	0.09	0.3	0.5	0.07	-0.05
100222	1550	39.69	43.380330	12.517670	9.75	1.9	40	17	69	0.09	0.3	0.8	0.01	0.04
100223	643	23.02	42.792330	12.724670	6.10	1.8	44	10	93	0.11	0.5	0.9	0.06	0.02
100223	1812	22.75	42.534000	13.302830	9.19	1.8	36	9	189	0.15	0.8	1.0	0.15	-0.08
100223	2213	35.43	43.131000	13.438170	14.33	0.9	18	10	136	0.07	0.5	0.7	0.11	0.10
100224	51	27.85	43.501000	12.711000	50.22	2.1	77	13	47	0.32	1.0	0.8	0.13	-0.01
100224	511	16.86	43.128000	13.005170	10.69	0.7	16	12	129	0.06	0.5	0.8	0.13	-0.18
100224	952	34.53	43.092670	12.838830	1.50	1.1	34	11	135	0.10	0.4	0.8	0.04	-0.10
100224	1105	28.75	43.019170	13.026000	11.82	0.4	8	5	168	0.04	0.7	0.6	0.02	-0.06
100224	1724	38.94	43.371000	12.537500	2.66	0.7	28	11	107	0.09	0.4	1.0	0.10	-0.49
100224	1855	49.79	43.136500	13.444500	15.07	1.4	22	2	64	0.15	0.5	0.7	0.07	0.25
100224	1925	31.97	43.023500	12.864330	0.32	1.9	80	4	66	0.13	0.3	0.2	0.05	-0.25
100225	445	43.67	43.344000	12.370670	20.53	0.6	22	4	94	0.09	0.7	0.5	0.14	-0.13
100225	458	42.19	43.087500	13.344830	17.82	1.2	41	3	41	0.10	0.4	0.4	0.05	-0.01
100225	525	44.23	43.112000	13.432830	13.78	1.5	45	3	68	0.14	0.5	0.5	0.06	-0.08
100225	554	1.91	43.107000	13.432830	13.41	1.0	12	9	121	0.05	0.5	0.7	0.08	-0.02
100225	1054	11.98	43.108670	13.434000	13.19	1.1	12	9	122	0.06	0.6	0.7	0.16	0.01
100225	1332	55.49	43.109170	13.431170	14.52	1.5	20	3	69	0.12	0.6	0.9	0.12	0.04
100225	1814	9.53	43.130670	13.437670	15.72	1.6	41	3	53	0.09	0.4	0.4	0.02	-0.10
100225	2222	54.80	43.535670	12.489670	9.38	1.0	28	4	111	0.06	0.3	0.3	0.01	-0.01
100226	221	4.04	43.303500	13.062000	13.82	0.3	12	11	123	0.08	0.6	0.9	0.04	0.06
100226	222	29.32	42.826000	12.943000	8.69	1.4	36	14	107	0.08	0.4	0.8	0.08	0.28
100226	239	57.95	43.301830	13.062000	14.19	2.1	86	4	61	0.12	0.2	0.3	0.05	0.01
100226	245	24.76	43.301830	13.060830	14.00	1.8	62	4	64	0.10	0.2	0.3	0.04	0.01
100226	644	30.73	43.021330	12.816500	7.89	0.9	22	7	184	0.08	0.5	0.7	0.06	0.02
100226	752	38.34	43.021000	13.016670	9.32	1.4	22	6	100	0.05	0.3	0.4	0.04	0.05
100226	1115	59.31	42.948330	12.947500	8.78	0.7	8	7	198	0.04	0.8	0.9	0.03	-0.04
100226	1528	21.58	43.081670	13.008670	10.78	1.4	28	8	98	0.07	0.3	0.5	0.08	-0.24
100226	1904	28.22	43.004000	12.894500	0.63	1.4	36	1	165	0.11	0.4	0.3	0.09	-0.10
100227	1319	24.75	43.255500	13.070170	11.91	0.8	30	9	103	0.07	0.4	0.5	0.06	0.07
100227	1400	37.45	42.975330	13.099830	9.60	0.6	8	4	184	0.06	1.0	0.7	0.09	0.06
100227	1530	15.50	42.981330	12.908330	8.50	0.5	10	3	182	0.06	0.9	0.7	0.14	-0.10
100227	1708	16.77	43.455500	13.013330	11.44	1.0	32	2	113	0.10	0.5	0.6	0.10	0.03
100227	1756	3.38	43.510670	12.396170	3.33	0.6	32	6	96	0.07	0.3	0.5	0.05	-0.25
100227	1922	59.82	43.371000	12.478330	6.19	0.4	28	6	113	0.06	0.4	0.5	0.04	-0.06
100227	2033	1.86	43.510670	12.396170	3.27	0.5	30	6	96	0.07	0.3	0.6	0.10	-0.32
100227	2223	29.87	43.490830	12.424830	4.10	0.3	20	3	101	0.06	0.4	0.4	0.05	-0.03
100228	0	57.55	42.908670	13.009830	7.22	1.1	24	7	177	0.09	0.5	0.7	0.10	-0.04
100228	46	17.53	43.396330	12.697500	11.97	0.5	20	15	69	0.06	0.3	0.8	0.05	0.05
100228	544	31.76	43.361830	12.539830	2.10	0.3	20	11	87	0.06	0.3	0.8	0.03	-0.17
100228	1102	40.85	43.384500	12.518830	2.32	0.8	20	9	86	0.05	0.4	0.5	0.06	-0.08
100301	3	16.95	43.486670	12.425000	4.28	0.7	40	3	91	0.11	0.3	0.4	0.03	-0.06
100301	245	54.67	42.917170	13.173330	12.53	2.0	83	1	50	0.11	0.2	0.3	0.02	-0.02
100301	246	59.95	42.915500	13.168830	12.88	1.7	45	10	49	0.13	0.4	0.6	0.05	-0.04
100301	548	28.49	43.144170	13.445830	14.50	1.8	54	2	88	0.11	0.3	0.3	0.03	-0.02
100301	607	55.01	43.391330	12.481500	0.57	0.5	26	6	65	0.12	0.4	0.4	0.05	-0.20
100301	654	41.96	43.181170	12.882500	20.85	0.9	18	9	96	0.05	0.6	0.6	0.06	0.03
100301	1218	55.88	42.826000	13.134000	6.75	1.5	36	2	122	0.08	0.3	0.4	0.02	0.02
100301	1910	32.43	43.327170	12.551670	4.75	0.5	29	12	63	0.07	0.3	1.0	0.13	-0.92
100302	136	21.74	42.605830	12.703670	0.32	1.6	40	10	175	0.16	0.7	0.9	0.27	-0.84
100302	209	17.60	43.493830	12.424330	4.02	0.6	30	3	130	0.08	0.3	0.3	0.06	-0.07
100302	1049	59.06	43.448670	12.404330	7.19	0.2	14	0	103	0.06	0.6	0.6	0.07	0.05
100302	2025	4.97	43.489170	12.344670	2.66	1.9	55	6	68	0.09	0.2	0.4	0.05	0.02
100302	2115	6.02	43.133500	12.738670	2.99	1.1	62	10	108	0.12	0.3	0.6	0.06	-0.34
100303	250	30.43	43.365670	12.536830	3.89	0.3	29	2	65	0.09	0.3	0.5	0.05	-0.09
100303	1039	24.32	43.109170	13.047330	9.02	0.6	14	9	68	0.03	0.5	1.0	0.02	0.03
100304	241	35.47	42.866500	13.184830	8.00	2.2	78	5	85	0.11	0.2	0.4	0.05	-0.07
100304	603	58.45	43.136500	13.446830	14.53	1.3	37	2	64	0.10	0.3	0.4	0.01	-0.03
100304	817	42.49	43.485330	12.536000	8.96	0.7	30	1	83	0.05	0.3	0.3	0.04	-0.05
100304	935	42.98	43.198170	13.290000	20.16	1.6	14	10	160	0.09	0.6	0.5	0.05	0.02
100304	1650	52.92	42.991330	13.119330	9.07	1.6	14	10	208	0.13	0.8	0.7	0.26	0.28
100304	1826	16.57	42.896500	13.273000	20.52	1.7	34	7	112	0.11	0.4	0.5	0.06	0.02
100304	1954	46.41	43.488830	12.510330	8.39	0.5	27	3	105	0.16	0.5	0.4	0.10	0.00
100305	327	36.00	43.024330	13.047830	13.25	0.9	21	3	81	0.08	0.6	0.6	0.08	0.18
100305	711	29.73	42.766170	12.552330	4.13	2.1	43	4	122	0.14	0.5	0.5	0.13	0.02
100305	1516	13.18	42.764500	12.551170	4.25	2.3	55	4	122	0.16	0.5	0.7	0.05	-0.05
100305	1842	48.84	42.714670	13.176330	6.72	1.7	38	12	189	0.09	0.4	0.6	0.04	0.04
100305	2242	23.91	42.767000	12.550000	4.44	1.4	23	4	122	0.10	0.5	0.5	0.06	0.01
100306	700	34.20	43.150000	13.435500	12.78	1.4	53	3	63	0.13	0.3	0.4	0.06	0.07
100306	705	10.82	43.343170	12.341670	21.72	1.1	32	6	76	0.09	0.5	0.4	0.06	-0.01
100306	734	11.57	42.767000	12.553500	4.13	2.0	43	4	121	0.15	0.5	0.6	0.11	-0.11
100306	1655	2.00	42.947500	12.888830	8.00	1.1	44	7	182	0.08	0.4	0.5	0.02	-0.01
100306	2252	13.56	43.392170	12.487330	1.41	0.3	26	7	112	0.11	0.4	0.5	0.05	-0.15
100307	307	1.59	43.428000	12.754830	12.77	0.7	34	17	59	0.07	0.3	0.6	0.02	-0.13
100307	1120	3.82	43.057170	12.873500	1.22	2.0	74	6	49	0.12	0.2	0.4	0.05	-0.02
100307	1527	46.63	43.018000	12.968830	10.71	1.1	22	5	104	0.07	0.4	0.5	0.05	0.09
100307	1704	33.55	43.372830	12.438830	5.78	0.6	26	3	164	0.07	0.4	0.4	0.08	0.10
100307	1755	34.70	42.771670	12.548330	4.58	2.1	47	4	122	0.11	0.4	0.4	0.03	-0.01
100307	1819	2.91	43.069000	13.649670	20.28	1.9	44	4	110	0.15	0.6	0.7	0.10	-0.22
100307	1938	14.15	42.769830	12.548330	4.33	2.1	40	4	122	0.13	0.5	0.6	0.10	0.05
100307	2017	56.42	42.776170	12.539670	4.85	2.3	20	4	299	0.09	0.9	0.5	0.12	-0.03
100308	159	0.38	43.132330	13.445670	14.10	1.2	30	2	104	0.07	0.3	0.4	0.02	-0.02
100308	241	53.78	42.803170	13.129330	3.66	1.8	16	13	254	0.10	0.5	0.9	0.04	-0.44
100308	714	44.20	42.761830	12.554670	4.38	2.1	48	4	122	0.15	0.4	0.6	0.07	-0.12
100308	715	13.59	42.761500	12.550670	4.83	1.9	45	5	123	0.16	0.5	0.6	0.10	0.00
100308	1343	22.87	43.372830	12.444500	5.50	0.3	14	3	183	0.06	0.5	0.5	0.06	0.02
100308	1614	39.75	42.913830	12.849670	9.44	2.0	20	10	128	0.10	0.3	0.6	0.10	0.01
100309	304	58.40	43.138170	13.441170	14.25	1.2	33	2	122	0.07	0.3	0.3	0.04	-0.02
100309	457	47.90	42.766170	12.550000	4.72	1.7	34	4	122	0.10	0.5	0.5	0.07	0.13
100309	735	11.83	43.136170	13.442830	14.64	2.7	85	2	61	0.12	0.3	0.2	0.03	0.15
100309	737	58.04	43.135670	13.442330	14.44	1.5	35	2	63	0.07	0.3	0.4	0.05	0.01
100309	750	45.34	43.134830	13.438830	14.41	1.4	29	3	114	0.07	0.3	0.5	0.05	-0.03
100309	828	37.68	43.134830	13.443330	14.38	1.3	31	2	60	0.11	0.4	0.4	0.03	0.05
100309	849	27.80	42.793500	12.946000	7.08	1.9	58	14	109	0.15	0.3	0.9	0.05	0.07
100309	2218	49.26	42.777000	12.543000	5.19	2.2	22	3	299	0.12	1.0	0.5	0.11	0.00
100310	4	28.13	43.123830	13.303500	18.75	1.3	16	8	118	0.15	0.9	0.7	0.06	-0.01
100310	1528	2.57	43.140330	13.215000	12.74	1.4	40	2	109	0.10	0.4	0.4	0.01	0.05
100311	1746	11.12	42.956830	13.122830	8.53	1.3	28	7	104	0.08	0.4	0.6	0.04	-0.03
100311	1747	9.76	42.956000	13.125170	8.91	1.0	16	7	117	0.06	0.4	0.6	0.06	-0.01
100311	2005	57.32	42.921330	13.174500	12.47	2.0	39	2	55	0.10	0.4	0.5	0.04	-0.07
100311	2006	3.95	42.919170	13.175170	11.55	2.2	30	1	86	0.17	0.6	0.9	0.03	0.07
100311	2006	31.99	42.917170	13.174500	12.66	2.3	66	1	50	0.14	0.3	0.4	0.03	-0.01
100312	323	9.33	43.507830	12.544500	3.60	2.1	61	3	56	0.11	0.3	0.4	0.07	-0.22
100312	538	42.82	43.085830	13.340170	17.07	1.7	13	5	96	0.06	0.6	0.6	0.09	-0.02
100312	624	1.64	43.132670	13.442830	16.46	1.6	31	2	96	0.10	0.5	0.5	0.07	0.04
100312	639	31.43	43.130670	13.439830	16.35	1.9	49	3	70	0.10	0.4	0.4	0.01	-0.01
100312	1151	19.64	42.919670	13.175670	12.57	1.8	43	1	55	0.08	0.3	0.4	0.01	0.02
100312	1521	53.49	43.065170	13.040500	10.64	0.8	10	5	100	0.03	0.5	0.7	0.06	0.01
100313	937	45.13	43.423330	12.499830	2.47	0.3	14	7	178	0.05	0.4	0.8	0.10	0.13
100313	1627	19.40	43.046170	13.505170	16.63	1.7	10	10	225	0.04	0.8	1.0	0.08	-0.12
100313	1856	12.14	42.896000	13.137670	9.07	2.3	78	5	44	0.11	0.3	0.3	0.07	-0.01
100313	1856	36.45	42.898500	13.135330	9.03	1.8	20	5	109	0.11	0.8	0.9	0.06	-0.06
100314	1829	58.65	43.146670	13.443500	14.38	1.3	35	2	93	0.09	0.4	0.4	0.08	0.03
100314	1830	32.86	43.144170	13.443500	14.28	1.4	38	2	86	0.11	0.5	0.5	0.12	0.09
100315	730	29.78	42.918330	13.176330	12.33	1.8	43	1	50	0.08	0.3	0.5	0.02	0.00
100315	1718	12.57	43.129000	12.719670	6.32	1.5	50	9	108	0.12	0.4	0.8	0.01	-0.05
100316	1052	16.53	42.677170	13.283500	14.64	1.9	27	7	137	0.08	0.5	0.6	0.04	0.05
100316	1840	4.61	43.366000	12.545670	2.60	0.8	31	11	61	0.10	0.4	0.9	0.07	-0.45
100316	2037	12.37	43.407330	12.510500	4.25	1.1	44	8	52	0.08	0.3	0.8	0.05	-0.14
100317	1131	27.06	43.050500	12.900170	0.32	1.0	16	5	130	0.07	0.5	0.6	0.25	-0.72
100317	1210	58.67	43.280000	12.754830	9.63	0.6	23	14	72	0.07	0.4	0.9	0.04	0.07
100317	1931	26.06	43.199000	13.013330	10.94	1.0	22	9	125	0.05	0.4	0.6	0.04	0.03
100317	2225	21.88	43.085000	13.009830	10.22	0.6	12	8	120	0.04	0.5	0.6	0.09	-0.02
100318	133	29.35	43.236000	12.619500	6.88	1.2	48	6	67	0.09	0.3	0.5	0.08	0.08
100318	134	33.90	43.235170	12.620670	6.78	0.7	31	6	67	0.09	0.5	0.6	0.04	0.03
100318	428	43.51	43.121330	13.451330	14.44	1.7	57	3	65	0.11	0.3	0.4	0.03	0.01
100318	847	14.52	43.075000	13.476500	16.22	1.7	23	7	172	0.09	0.7	0.6	0.14	-0.04
100318	2020	34.08	43.526330	12.321000	1.91	0.3	13	6	112	0.05	0.4	1.0	0.06	-0.20
100318	2027	38.16	43.364330	12.543330	3.19	0.9	30	2	58	0.08	0.3	0.4	0.04	0.03
100319	47	30.51	42.626830	13.252830	9.41	1.2	14	7	198	0.06	0.9	0.9	0.11	0.09
100319	403	4.61	43.464670	12.647170	18.38	0.6	24	8	71	0.08	0.6	0.6	0.04	0.01
100319	948	1.31	43.387170	12.502500	2.28	0.5	16	6	93	0.08	0.4	0.9	0.09	-0.30
100319	1333	38.44	42.990500	12.993670	10.00	0.5	10	6	132	0.05	0.7	0.9	0.06	0.21
100319	1459	23.32	43.116330	13.428330	12.94	1.6	39	3	113	0.10	0.4	0.4	0.07	0.00
100319	1619	5.69	43.357170	12.550830	3.33	1.1	42	2	34	0.08	0.3	0.3	0.03	0.08
100319	1857	54.30	43.139000	13.448000	14.19	1.5	32	2	81	0.09	0.4	0.3	0.07	0.05
100319	2141	53.48	43.401500	12.802000	40.25	1.5	59	16	43	0.17	0.6	0.6	0.11	-0.02
100320	7	11.54	43.363500	12.671000	7.85	0.5	28	8	69	0.08	0.4	0.8	0.01	-0.08
100320	2328	34.73	43.460500	12.338000	4.57	0.7	24	5	83	0.09	0.4	0.8	0.06	-0.06
100321	221	52.78	43.674330	12.235830	3.02	0.8	25	3	192	0.12	0.5	0.6	0.03	-0.05
100321	220	54.74	42.922170	13.161830	13.13	0.7	10	11	158	0.04	1.0	1.0	0.06	0.12
100321	307	14.39	43.385500	12.674330	11.91	0.7	31	9	63	0.09	0.4	0.7	0.08	0.09
100321	1352	22.35	43.709500	12.297830	3.10	0.9	28	8	93	0.14	0.6	1.0	0.06	-0.22
100321	2025	39.50	43.382000	12.716170	12.63	0.8	36	12	48	0.10	0.4	0.9	0.06	0.21
100321	2152	2.52	43.384500	12.665000	48.22	1.7	77	8	45	0.18	0.6	0.7	0.01	-0.02
100322	353	14.00	43.083330	13.082670	12.94	0.7	18	5	78	0.06	0.4	0.6	0.05	0.00
100322	710	56.97	43.450330	12.450830	3.22	0.8	13	3	82	0.05	0.3	0.4	0.07	0.13
100322	942	33.60	43.631000	12.240500	4.19	1.2	36	2	62	0.12	0.4	0.5	0.03	-0.07
100322	1236	9.47	43.451170	12.449670	3.07	0.6	18	3	71	0.08	0.3	0.4	0.10	0.16
100322	1645	37.98	43.366830	12.558330	1.78	1.0	26	1	85	0.11	0.4	0.4	0.00	0.03
100322	2236	9.75	43.439500	12.747330	9.47	1.3	32	16	108	0.08	0.4	1.0	0.05	0.21
100322	2259	27.36	43.356670	12.568830	3.78	0.4	20	1	137	0.10	0.4	0.5	0.08	0.03
100323	45	25.85	43.727170	13.147670	34.00	1.3	46	7	156	0.20	0.8	1.0	0.05	0.09
100323	622	39.22	43.402330	12.514000	1.10	0.6	16	6	111	0.08	0.5	0.8	0.10	-0.42
100323	629	47.80	43.130670	13.441000	16.07	1.4	13	11	203	0.07	0.7	0.8	0.11	0.01
100323	2253	26.10	42.988000	13.074330	9.60	1.2	36	3	63	0.10	0.4	0.5	0.01	-0.01
100324	237	15.75	43.361000	12.530500	3.57	0.7	46	3	33	0.12	0.3	0.5	0.03	0.04
100324	302	14.75	43.116670	13.441500	16.24	1.2	18	10	170	0.07	0.6	1.0	0.02	-0.03
100324	324	45.42	43.319670	12.472830	3.44	0.4	18	5	118	0.09	0.5	0.9	0.08	0.04
100324	324	12.80	42.984670	13.071000	9.91	0.3	8	3	155	0.02	0.9	0.9	0.05	0.00
100324	353	21.07	43.112830	13.441000	16.32	1.5	49	4	120	0.11	0.4	0.4	0.02	0.03
100324	400	45.09	43.058500	12.878670	0.89	1.0	34	6	136	0.14	0.4	0.7	0.06	-0.35
100324	810	30.71	43.401500	12.488500	2.32	0.9	30	7	78	0.09	0.3	0.5	0.05	-0.05
100324	1838	7.34	43.404000	12.496500	3.25	0.6	26	7	96	0.08	0.3	0.8	0.04	-0.14
100324	2017	27.80	43.415000	12.508000	3.07	0.3	15	7	110	0.04	0.3	0.9	0.01	-0.11
100324	2354	59.06	43.449500	12.449670	3.22	1.1	56	4	47	0.10	0.2	0.3	0.06	-0.02
100325	21	42.53	43.437670	12.456830	0.32	0.0	10	5	153	0.06	0.4	0.6	0.06	-0.69
100325	123	3.57	43.346670	12.550330	3.78	0.4	22	3	96	0.14	0.5	0.8	0.15	-0.02
100325	247	52.94	43.361000	12.530500	4.32	2.4	1	3	32	0.11	0.2	0.4	0.07	-0.36
100325	1030	15.21	43.362670	12.532830	3.91	0.9	32	3	83	0.09	0.3	0.6	0.03	-0.04
100325	1040	28.64	43.360500	12.534670	4.14	0.3	16	3	117	0.08	0.5	0.8	0.02	-0.06
100325	1237	30.08	43.362670	12.531670	3.69	0.5	18	3	110	0.10	0.6	1.0	0.22	-0.24
100325	1633	28.06	43.450330	12.450830	3.16	0.9	36	3	51	0.09	0.3	0.3	0.04	0.04
100325	1725	58.85	43.365170	12.534000	4.41	0.4	16	3	78	0.09	0.5	1.0	0.18	0.24
100325	2307	54.24	43.448670	12.454330	3.10	0.2	12	4	139	0.06	0.5	1.0	0.22	0.70
100327	214	28.41	43.650330	12.292830	2.63	0.8	24	4	151	0.14	0.6	0.8	0.14	0.19
100327	647	7.51	43.436830	12.411500	3.47	0.1	10	2	142	0.08	0.8	0.8	0.15	-0.04
100327	1217	54.31	43.063170	12.991330	10.82	0.8	12	8	122	0.08	0.7	0.8	0.03	-0.06
100327	1854	43.65	42.871500	13.205500	6.38	1.3	20	5	104	0.07	0.4	0.5	0.06	0.02
100327	1947	41.70	43.021000	13.013330	10.38	0.7	12	6	100	0.04	0.6	0.7	0.02	0.04
100327	2100	2.28	43.707670	12.324830	4.07	1.9	66	10	76	0.16	0.4	0.7	0.05	-0.25
100328	42	50.21	43.442000	12.417170	2.00	0.7	32	2	69	0.10	0.3	0.4	0.02	-0.07
100328	58	57.01	43.065670	12.893170	0.32	1.0	42	7	116	0.20	0.6	0.6	0.16	-0.67
100328	117	29.23	43.025170	12.850500	6.00	0.8	14	5	182	0.09	1.0	0.8	0.28	0.04
100328	758	5.68	43.015000	12.911670	7.28	0.8	10	1	158	0.06	0.8	0.7	0.21	-0.08
100328	903	57.64	43.015830	12.916330	6.88	1.3	35	2	79	0.12	0.4	0.5	0.06	-0.03
100328	1025	32.69	43.006500	12.982170	9.66	1.8	77	6	66	0.10	0.3	0.3	0.05	0.00
100328	1059	18.33	43.360170	12.521330	6.38	0.3	10	4	106	0.07	0.6	0.9	0.12	-0.02
100328	1151	55.38	43.006170	12.985000	9.52	1.2	29	7	117	0.09	0.4	0.5	0.05	0.07
100328	1214	58.03	43.320500	12.468330	4.32	0.6	34	5	79	0.11	0.4	0.7	0.07	0.16
100328	1338	40.93	43.453830	12.356670	3.72	0.5	28	4	81	0.10	0.4	0.7	0.08	-0.08
100328	1943	31.78	42.822170	12.925170	8.14	1.4	32	15	118	0.08	0.4	0.7	0.09	0.84
100328	2014	16.60	43.442830	12.417170	1.91	0.6	30	1	69	0.10	0.3	0.4	0.02	-0.04
100329	21	23.96	42.942500	12.996000	10.10	1.3	38	5	104	0.08	0.4	0.5	0.02	-0.01
100329	119	49.24	43.594670	12.131500	5.97	0.9	36	11	84	0.11	0.4	1.0	0.07	0.12
100329	338	17.80	42.941670	12.996000	10.32	1.6	77	5	80	0.11	0.3	0.3	0.11	0.05
100329	454	3.11	43.469000	12.537830	8.69	1.0	28	1	84	0.05	0.3	0.3	0.02	-0.03
100329	1136	59.20	43.626670	12.227830	0.69	1.0	12	3	132	0.05	0.6	0.7	0.33	-0.58
100329	1427	1.93	43.466500	12.529830	8.57	0.6	12	2	109	0.04	0.5	0.6	0.06	-0.08
100329	1918	9.12	43.642830	12.247330	3.72	0.7	27	1	66	0.12	0.4	0.5	0.05	-0.06
100329	2050	42.41	43.031000	12.889830	0.32	0.8	24	3	142	0.12	0.6	0.7	0.20	-0.70
100329	2248	33.86	43.349170	12.551500	4.07	0.6	22	3	96	0.10	0.4	0.6	0.04	0.04
100329	2309	27.64	43.348330	12.553830	3.97	0.4	24	3	97	0.09	0.5	0.6	0.02	-0.03
100330	15	4.45	42.910330	12.971830	8.19	1.4	36	9	88	0.07	0.3	0.6	0.05	0.02
100330	16	3.47	42.910330	12.971830	7.97	1.2	30	9	122	0.08	0.3	0.6	0.05	-0.06
100330	22	22.56	43.072000	13.317670	18.71	1.4	31	2	84	0.09	0.5	0.4	0.03	0.08
100330	451	55.21	43.332330	12.185170	4.00	0.6	25	7	94	0.12	0.5	0.8	0.01	-0.08
100330	540	33.11	43.253830	12.545330	5.63	2.0	74	11	54	0.09	0.3	0.6	0.06	-0.18
100331	313	58.79	42.785500	12.710830	3.47	1.5	53	11	82	0.16	0.4	1.0	0.07	-0.36
100331	817	2.80	43.359330	12.532830	4.32	1.4	50	3	33	0.10	0.3	0.3	0.13	0.02
100331	944	2.03	43.362670	12.536330	4.07	0.7	18	3	109	0.09	0.5	0.6	0.04	0.20
100331	1111	36.39	43.411500	12.439500	3.19	0.7	16	2	165	0.09	0.6	0.5	0.15	-0.10
100331	1443	5.55	42.967830	13.006330	10.50	1.8	40	4	67	0.09	0.3	0.4	0.02	0.05
100401	507	58.05	43.443170	12.417830	1.71	0.5	19	2	94	0.08	0.3	0.4	0.04	0.07
100401	1021	17.51	43.349170	12.545670	4.47	0.4	18	3	154	0.08	0.5	0.8	0.19	0.39
100401	1607	50.81	43.367330	12.527670	3.64	0.7	16	3	155	0.06	0.5	0.8	0.03	0.17
100401	1717	59.33	43.376500	12.528670	3.86	1.1	36	3	45	0.07	0.2	0.4	0.05	0.00
100402	101	52.33	43.130670	13.184330	13.00	2.5	3	1	26	0.11	0.2	0.2	0.04	-0.01
100402	350	8.93	43.267330	12.669170	4.53	0.5	33	10	60	0.08	0.3	0.9	0.09	-0.38
100402	620	26.58	43.126330	13.184330	13.41	0.8	12	13	118	0.05	0.5	0.6	0.08	0.00
100402	834	32.85	43.302670	12.612170	3.91	0.4	22	8	183	0.07	0.3	0.6	0.08	-0.12
100402	843	43.75	42.805830	13.445670	16.19	1.9	20	21	94	0.06	0.4	0.9	0.09	0.25
100402	845	2.90	43.400670	12.486170	2.13	0.9	28	7	86	0.08	0.3	0.4	0.00	-0.04
100402	947	29.82	42.771170	12.506330	4.19	1.4	22	6	134	0.12	0.6	0.9	0.05	0.59
100402	1041	40.44	43.361830	12.526000	3.19	0.9	36	3	45	0.12	0.4	0.6	0.06	-0.04
100402	1219	56.97	42.808330	13.454830	16.13	1.6	26	14	176	0.08	0.6	0.7	0.08	-0.06
100402	1240	25.48	43.500670	12.363670	3.39	0.6	12	6	185	0.04	0.4	0.8	0.01	-0.08
100402	1318	55.02	42.571170	13.416500	14.75	1.8	25	9	207	0.09	0.7	0.6	0.07	-0.01
100402	1355	3.61	42.805830	13.446830	16.63	1.8	32	13	145	0.08	0.6	0.6	0.12	0.02
100402	1550	39.54	42.805830	13.446830	16.38	1.9	35	13	94	0.10	0.4	0.6	0.06	0.10
100402	1650	45.52	42.805330	13.447330	16.39	1.7	35	13	94	0.10	0.5	0.6	0.07	0.02
100402	1657	52.46	42.805830	13.446830	16.10	2.2	68	13	58	0.12	0.3	0.5	0.02	0.03
100402	1718	4.12	42.805000	13.452500	16.35	1.6	29	13	147	0.08	0.5	0.7	0.11	-0.08
100402	1722	56.98	42.805000	13.449170	16.38	2.0	57	13	95	0.09	0.4	0.5	0.07	0.07
100402	1753	45.46	43.443670	12.575170	10.00	0.4	14	4	202	0.04	0.6	0.6	0.04	-0.01
100402	1933	43.30	43.050500	12.982170	10.35	0.8	23	8	67	0.06	0.4	0.5	0.05	0.13
100402	2133	5.46	43.356670	12.542170	3.60	0.3	18	3	104	0.10	0.4	0.7	0.08	-0.27
100402	2252	41.94	43.625500	12.341500	4.02	0.9	40	9	82	0.10	0.3	0.5	0.11	0.41
100403	206	51.43	43.368500	12.527000	3.25	0.2	17	3	83	0.10	0.5	0.9	0.05	0.13
100403	1352	46.91	43.320500	12.572670	3.16	0.6	30	6	108	0.10	0.4	0.6	0.06	0.04
100403	2312	22.37	43.404830	12.480330	2.13	0.7	40	6	40	0.10	0.3	0.3	0.07	0.08
100404	109	13.27	43.375330	12.528170	3.32	0.6	26	3	59	0.07	0.3	0.6	0.05	0.07
100404	225	38.65	42.491830	13.040670	9.91	2.1	54	12	190	0.13	0.5	1.0	0.07	0.24
100404	334	16.21	43.412500	12.690500	12.75	1.2	48	11	54	0.09	0.3	0.5	0.01	-0.03
100404	659	39.72	43.361000	12.541000	3.13	0.5	24	2	93	0.09	0.4	0.5	0.13	-0.14
100404	731	7.99	43.417500	12.482500	3.63	0.6	21	7	88	0.06	0.3	0.6	0.04	-0.13
100404	744	40.38	42.979170	13.144170	10.14	1.1	26	8	77	0.07	0.3	0.4	0.05	0.03
100404	1149	5.10	42.929830	12.879500	8.35	1.3	65	9	47	0.10	0.3	0.6	0.05	-0.04
100404	1528	6.65	43.392170	12.490830	1.44	0.4	24	7	85	0.11	0.3	0.7	0.06	-0.14
100404	1745	18.84	42.804000	13.448000	16.38	1.7	33	13	94	0.08	0.5	0.7	0.04	0.03
100404	2144	5.92	43.255500	13.359670	18.85	1.4	35	19	87	0.09	0.4	0.5	0.04	0.01
100405	820	24.37	42.957670	12.888670	9.47	1.4	48	5	51	0.11	0.3	0.5	0.04	-0.14
100405	1027	43.07	43.438500	12.604330	9.97	1.2	38	6	63	0.08	0.3	0.4	0.07	0.26
100405	1339	53.00	43.377000	12.527000	3.16	0.6	20	3	94	0.07	0.4	0.7	0.06	0.13
100405	1537	57.07	42.977830	13.079000	9.07	1.3	22	3	64	0.09	0.5	0.6	0.05	0.08
100405	1924	41.79	43.446170	12.466000	4.00	0.7	22	4	86	0.05	0.3	0.4	0.03	-0.11
100405	2347	16.55	43.467330	12.340170	4.63	0.5	28	5	86	0.08	0.3	0.8	0.02	0.09
100406	57	7.83	42.448830	13.319670	11.57	2.0	36	12	236	0.12	0.8	1.0	0.21	0.13
100406	804	23.04	43.421670	12.680000	12.57	1.0	28	11	57	0.07	0.4	0.8	0.06	0.12
100406	1230	42.54	42.867330	12.908500	8.44	1.3	28	13	84	0.07	0.4	0.9	0.03	0.10
100406	1341	18.62	43.364330	12.537500	4.35	0.1	8	2	168	0.03	0.6	0.7	0.02	0.08
100406	1939	25.19	43.409830	12.478000	2.32	0.8	34	7	42	0.08	0.3	0.3	0.11	-0.08
100406	2052	19.20	43.356670	12.552670	4.00	0.3	10	2	210	0.06	0.7	0.9	0.12	0.30
100407	202	35.79	43.417830	12.478500	3.39	0.5	22	7	50	0.07	0.3	0.6	0.04	-0.31
100407	304	22.12	43.400670	12.466330	2.16	0.5	22	5	94	0.08	0.3	0.5	0.03	0.02
100407	328	26.67	42.794000	12.971830	8.22	1.9	58	12	72	0.12	0.3	1.0	0.04	0.22
100407	428	20.03	43.129830	13.213330	13.69	1.2	23	4	149	0.06	0.4	0.6	0.03	0.01
100407	509	33.62	43.095170	13.316000	19.13	1.4	11	7	122	0.08	0.7	0.7	0.12	0.01
100407	1047	18.14	43.142500	13.447000	14.50	1.9	49	6	123	0.09	0.3	0.2	0.05	-0.14
100407	1411	47.17	43.439500	12.474170	1.32	0.3	10	5	165	0.05	0.4	1.0	0.15	-0.50
100407	2010	47.31	42.619330	12.739170	4.72	1.5	27	5	80	0.12	0.6	1.0	0.04	0.03
100407	2121	6.07	42.981330	12.805670	7.38	1.3	72	8	95	0.10	0.3	0.4	0.04	-0.40
100407	2344	53.77	42.761500	12.599000	1.39	1.4	34	5	99	0.15	0.4	0.6	0.09	-0.12
100407	2353	30.48	42.763500	12.594830	2.13	1.9	81	5	100	0.17	0.3	0.4	0.06	-0.13
100408	1052	26.02	43.438170	12.476000	1.39	0.3	10	5	168	0.04	0.4	1.0	0.15	-0.57
100408	1223	35.38	43.089330	13.067670	10.60	1.1	16	6	70	0.06	0.4	0.7	0.04	0.00
100408	1324	47.31	43.344000	12.548170	3.63	0.3	18	3	129	0.07	0.4	0.7	0.09	-0.04
100408	1643	55.93	42.571170	13.172500	8.03	1.7	18	11	170	0.10	0.6	1.0	0.15	0.05
100408	1700	47.20	43.400670	12.496670	2.88	0.6	18	7	97	0.07	0.3	0.8	0.01	0.03
100408	1803	16.48	43.402330	12.482670	0.63	0.4	16	7	95	0.07	0.3	0.6	0.06	-0.43
100408	2343	50.10	43.187170	12.781830	13.72	1.7	79	9	56	0.12	0.3	0.4	0.06	0.04
100408	2356	19.61	43.355000	12.537500	3.53	0.4	16	3	122	0.08	0.4	0.6	0.09	-0.13
100409	618	51.03	43.450330	12.456670	4.13	0.7	14	3	126	0.04	0.4	0.5	0.10	0.05
100409	657	9.23	43.399830	12.466330	1.94	0.6	17	5	95	0.08	0.4	0.7	0.09	0.05
100409	718	3.76	42.585500	12.723170	0.32	1.8	24	4	139	0.12	0.5	0.5	0.01	-0.47
100409	1117	11.50	43.444500	12.469500	4.00	0.7	14	4	106	0.03	0.4	0.7	0.04	0.04
100409	1812	45.62	43.653670	12.268170	1.94	1.0	26	2	151	0.09	0.5	0.5	0.05	0.02
100409	2155	38.02	42.852670	12.448670	2.64	1.8	61	11	111	0.12	0.4	1.0	0.06	-0.34
100410	146	45.31	43.324670	12.771000	8.85	1.0	44	16	49	0.08	0.2	0.8	0.05	0.05
100410	146	34.82	42.652170	13.320670	6.63	0.6	10	3	138	0.05	0.5	0.4	0.05	-0.01
100410	337	3.11	42.609670	12.739830	6.08	1.3	43	4	122	0.13	0.6	0.8	0.11	0.07
100410	645	3.25	43.412500	12.475500	1.50	0.2	23	7	82	0.10	0.3	0.5	0.06	0.14
100410	908	22.17	42.977830	13.113670	8.69	1.2	32	5	72	0.07	0.3	0.4	0.01	-0.01
100410	1032	52.01	43.458830	12.374000	3.10	0.0	14	2	118	0.07	0.7	0.6	0.07	0.17
100410	1033	16.67	42.769500	12.513170	4.00	1.3	47	6	116	0.18	0.5	0.7	0.02	-0.02
100410	1113	9.95	43.409830	12.476830	2.28	1.6	60	5	36	0.09	0.2	0.3	0.03	-0.03
100410	1130	12.60	43.409830	12.476830	2.13	0.5	34	6	71	0.09	0.3	0.4	0.08	0.02
100410	1218	24.19	43.137330	13.445670	14.28	1.3	20	2	154	0.06	0.5	0.4	0.05	-0.03
100410	1410	53.55	42.780000	12.725330	4.89	1.5	62	11	68	0.12	0.3	0.9	0.02	0.08
100410	2015	44.15	43.442830	12.462500	3.50	0.4	38	4	53	0.09	0.2	0.3	0.03	0.01
100410	2122	29.39	43.472330	12.433170	3.94	0.4	36	2	87	0.09	0.3	0.3	0.05	-0.02
100411	50	14.82	43.471830	12.436170	4.08	0.3	30	2	87	0.09	0.4	0.4	0.11	0.10
100411	255	45.61	43.144170	13.449330	14.32	1.3	30	2	90	0.09	0.4	0.4	0.08	0.03
100411	439	2.19	42.949170	12.888830	8.94	1.0	26	6	104	0.07	0.4	0.4	0.04	0.18
100411	724	57.13	43.102000	13.501000	14.16	1.8	16	5	185	0.08	0.7	0.7	0.12	0.11
100411	1809	0.79	43.472330	12.433170	4.13	1.5	57	2	71	0.09	0.3	0.3	0.05	0.08
100411	1829	25.30	43.474830	12.433170	4.19	0.9	42	2	88	0.07	0.2	0.2	0.06	-0.02
100411	1858	18.61	43.473170	12.434330	4.28	1.5	56	2	71	0.09	0.2	0.3	0.00	0.00
100411	1901	5.79	43.474000	12.435500	4.16	0.5	31	2	88	0.08	0.3	0.3	0.08	0.03
100411	1956	40.46	43.474000	12.434330	4.10	0.3	18	2	99	0.07	0.4	0.3	0.10	0.01
100411	2109	21.54	43.474000	12.434330	4.16	0.5	34	2	87	0.08	0.3	0.3	0.02	-0.02
100411	2109	33.75	43.474830	12.435500	4.22	0.1	12	2	126	0.06	0.5	0.5	0.07	0.02
100411	2140	56.66	43.473670	12.433830	4.08	0.2	16	2	125	0.05	0.4	0.4	0.05	0.02
100411	2243	37.34	43.411500	12.474500	1.72	0.3	24	6	76	0.09	0.3	0.4	0.04	0.16
100411	2313	46.70	43.475330	12.433830	4.27	1.5	61	2	71	0.09	0.2	0.2	0.05	-0.03
100411	2314	29.05	43.474000	12.433170	4.28	1.3	51	2	71	0.08	0.2	0.2	0.05	-0.03
100412	537	14.47	43.321330	12.470500	3.35	0.5	16	5	126	0.09	0.3	0.7	0.04	0.26
100412	701	48.32	43.470670	12.434330	3.94	1.1	40	2	87	0.07	0.2	0.3	0.05	-0.03
100412	818	20.11	43.471500	12.434330	3.97	0.5	24	2	87	0.08	0.3	0.3	0.02	0.03
100412	849	50.36	42.810830	13.105170	7.75	0.7	13	3	130	0.06	0.7	0.6	0.04	0.10
100412	1107	59.93	43.479000	12.530830	8.47	0.4	18	1	102	0.04	0.4	0.4	0.06	-0.04
100412	1118	19.98	43.424170	12.496330	3.88	0.8	36	7	41	0.07	0.2	0.4	0.03	-0.03
100412	1210	55.19	43.471500	12.436670	4.13	0.5	16	2	107	0.06	0.3	0.3	0.04	-0.01
100412	1243	39.30	43.445330	12.473000	4.28	0.4	18	4	77	0.06	0.3	0.5	0.03	-0.02
100412	1527	3.95	43.215000	12.593000	3.60	1.4	58	5	78	0.10	0.3	0.4	0.06	-0.21
100412	1611	14.01	43.706830	12.323670	4.57	1.0	42	9	169	0.12	0.5	0.8	0.07	-0.08
100412	1630	58.88	43.470670	12.434330	3.72	0.2	12	2	123	0.07	0.7	0.6	0.27	0.18
100412	1712	55.91	43.218330	12.596500	3.10	1.2	42	5	94	0.09	0.4	0.4	0.15	-0.05
100412	2007	55.01	43.471500	12.432000	3.94	1.9	71	2	70	0.11	0.2	0.2	0.06	0.11
100412	2010	20.80	43.470670	12.430830	3.63	0.5	34	2	86	0.10	0.3	0.5	0.04	-0.07
100412	2044	38.52	43.471500	12.435500	4.00	0.5	34	2	87	0.11	0.3	0.3	0.10	-0.02
100412	2147	18.81	43.471830	12.433830	4.27	0.8	44	2	87	0.09	0.3	0.3	0.06	0.01
100412	2216	19.92	43.441500	12.471330	3.64	0.6	33	4	55	0.09	0.2	0.3	0.02	-0.06
100412	2322	5.91	43.601500	12.399330	6.35	0.7	40	13	111	0.09	0.3	0.7	0.08	-0.68
100413	111	30.12	42.994000	13.029330	9.44	0.3	10	4	118	0.04	0.6	0.8	0.07	0.13
100413	247	48.99	43.344000	12.549330	3.75	0.3	26	3	95	0.08	0.3	0.5	0.14	0.09
100413	249	6.15	43.471500	12.429670	3.66	0.9	48	2	86	0.09	0.2	0.3	0.05	-0.01
100413	259	21.31	43.472330	12.429670	3.78	0.8	41	2	87	0.08	0.3	0.3	0.04	0.00
100413	301	51.10	43.345000	12.549330	3.41	0.4	28	3	129	0.07	0.3	0.7	0.07	-0.37
100413	334	57.28	43.473170	12.434330	4.00	0.4	18	2	99	0.06	0.3	0.3	0.08	0.04
100413	359	35.00	43.473170	12.433170	3.75	0.4	31	2	88	0.08	0.3	0.3	0.10	0.08
100413	421	42.49	43.344000	12.547000	3.44	0.5	30	3	49	0.07	0.3	0.4	0.16	0.04
100413	619	25.01	43.347500	12.549170	4.19	1.2	48	3	35	0.09	0.2	0.4	0.05	0.10
100413	628	36.26	43.346670	12.549170	3.60	0.5	32	3	95	0.08	0.3	0.6	0.05	-0.09
100413	647	33.72	43.472330	12.430830	3.78	0.6	30	2	88	0.09	0.3	0.3	0.07	0.00
100413	833	8.17	43.473170	12.433170	3.91	0.4	22	2	88	0.07	0.3	0.3	0.13	0.08
100413	917	51.78	43.474830	12.432000	3.88	0.3	12	2	127	0.05	0.4	0.3	0.04	0.00
100413	931	31.23	43.469830	12.435500	3.85	0.4	25	2	86	0.09	0.4	0.4	0.14	0.09
100413	1012	4.65	43.445330	12.455500	3.13	0.7	44	4	51	0.10	0.3	0.3	0.04	0.00
100413	1040	57.71	43.384500	12.508330	3.28	0.9	46	5	38	0.10	0.3	0.3	0.06	0.27
100413	1051	11.63	43.276500	12.546330	6.69	0.6	26	2	87	0.08	0.3	0.4	0.04	-0.19
100413	1133	40.94	43.470670	12.430830	3.72	0.6	35	2	86	0.08	0.3	0.3	0.05	-0.06
100413	1144	33.96	42.796000	13.094330	8.24	1.1	21	4	135	0.10	0.7	0.6	0.12	0.04
100413	1355	15.49	43.085500	12.742330	8.21	0.9	28	14	136	0.10	0.6	0.9	0.04	0.25
100413	1425	50.92	43.345000	12.545830	3.28	0.2	18	3	125	0.07	0.3	0.7	0.19	-0.06
100413	1427	35.29	43.343170	12.545830	3.41	0.4	28	3	60	0.09	0.3	0.5	0.18	0.19
100413	1608	45.34	43.471500	12.430830	3.63	0.1	16	2	99	0.06	0.3	0.3	0.04	0.05
100413	1701	43.83	43.346670	12.552670	4.32	0.9	46	3	46	0.09	0.3	0.3	0.17	0.10
100413	1705	21.60	43.474000	12.432000	4.00	0.4	21	2	126	0.07	0.3	0.3	0.10	0.06
100413	1757	4.18	43.379500	12.709170	19.25	0.6	36	12	72	0.11	0.5	0.6	0.24	0.23
100413	1836	55.99	43.474830	12.433170	4.10	0.3	25	2	89	0.08	0.3	0.3	0.08	0.05
100414	51	35.50	43.474830	12.429670	4.07	1.4	66	2	71	0.09	0.2	0.3	0.03	0.00
100414	137	25.42	42.669000	13.023500	5.91	1.5	44	7	75	0.09	0.3	0.6	0.03	0.06
100414	146	42.57	43.474830	12.429670	3.97	0.5	32	2	87	0.08	0.3	0.3	0.01	-0.05
100414	226	18.72	43.474830	12.432000	4.00	0.3	29	2	90	0.08	0.3	0.3	0.09	0.07
100414	439	14.92	43.474000	12.429670	4.13	1.8	68	2	71	0.10	0.2	0.3	0.05	0.01
100414	444	24.57	43.474830	12.430830	3.88	0.4	30	2	90	0.09	0.3	0.4	0.03	0.03
100414	502	1.97	43.475330	12.431500	4.02	0.4	24	2	90	0.07	0.3	0.3	0.08	0.01
100414	626	35.27	43.473170	12.434330	3.94	0.4	22	2	88	0.07	0.3	0.3	0.08	-0.01
100414	710	37.27	43.472330	12.429670	4.00	1.2	56	2	87	0.10	0.3	0.3	0.03	0.00
100414	716	2.39	43.474000	12.430830	3.97	1.1	48	2	87	0.08	0.2	0.3	0.06	-0.03
100414	718	33.52	43.399000	12.422330	4.03	0.5	35	2	55	0.09	0.3	0.4	0.05	-0.06
100414	723	16.52	43.471500	12.433170	3.72	0.4	22	2	87	0.07	0.4	0.3	0.04	0.03
100414	735	31.18	43.475670	12.433170	4.13	0.2	16	2	127	0.08	0.4	0.4	0.11	0.12
100414	843	25.07	43.474830	12.429670	4.00	1.0	46	2	87	0.10	0.3	0.5	0.12	-0.08
100414	940	50.19	43.369330	12.513170	1.35	0.4	24	4	75	0.10	0.4	0.7	0.05	-0.15
100414	959	59.63	43.470670	12.434330	3.66	0.3	12	2	123	0.08	0.8	0.6	0.25	0.25
100414	1011	28.87	43.472330	12.435500	4.13	0.3	12	2	124	0.04	0.5	0.4	0.07	0.08
100414	1034	10.67	43.471000	12.435000	3.86	0.5	24	2	87	0.08	0.4	0.3	0.11	-0.19
100414	1125	45.79	43.470170	12.433830	3.83	0.6	34	2	87	0.10	0.3	0.3	0.02	0.00
100414	1130	58.48	43.471500	12.432000	3.91	0.6	31	2	88	0.09	0.4	0.3	0.09	0.05
100414	1143	55.97	43.472330	12.430830	3.97	1.5	54	2	87	0.09	0.2	0.3	0.04	0.00
100414	1148	31.93	43.469000	12.433170	3.82	1.3	52	2	86	0.09	0.2	0.2	0.03	0.00
100414	1150	41.89	43.472330	12.433170	3.94	0.6	24	2	88	0.08	0.3	0.3	0.05	-0.03
100414	1212	38.30	43.474000	12.435500	4.25	0.5	18	2	99	0.08	0.4	0.4	0.10	0.06
100414	1216	40.70	43.474000	12.429670	4.00	0.6	26	2	89	0.07	0.3	0.3	0.07	-0.09
100414	1248	4.86	43.472330	12.433170	4.03	0.5	22	2	88	0.08	0.3	0.3	0.04	0.03
100414	1249	55.40	43.473170	12.429670	3.88	0.6	28	2	89	0.07	0.3	0.3	0.03	-0.02
100414	1342	33.07	43.469000	12.434330	3.88	1.4	54	2	86	0.10	0.2	0.3	0.01	-0.02
100414	1435	46.59	43.471830	12.431500	4.02	1.2	46	3	87	0.10	0.3	0.5	0.10	-0.17
100414	1438	18.63	43.474830	12.433170	4.19	0.6	25	2	89	0.08	0.3	0.3	0.08	0.05
100414	1441	25.32	43.473170	12.433170	3.88	0.5	22	2	88	0.06	0.3	0.3	0.04	0.00
100414	1448	31.71	43.476500	12.432000	4.07	0.3	14	2	128	0.07	0.5	0.4	0.12	0.13
100414	1449	19.84	43.472330	12.433170	3.91	0.4	18	2	124	0.07	0.4	0.4	0.07	0.04
100414	1505	20.12	43.471000	12.425670	3.61	0.7	31	3	88	0.08	0.3	0.3	0.04	-0.06
100414	1524	3.72	43.470670	12.432000	3.75	0.7	39	2	86	0.09	0.3	0.3	0.05	0.05
100414	1528	9.57	43.473170	12.430830	3.85	0.7	36	2	89	0.09	0.3	0.3	0.08	0.00
100414	1543	51.52	43.365170	12.528170	3.60	0.6	41	3	36	0.09	0.3	0.5	0.07	0.03
100414	1609	51.81	43.470670	12.433170	3.82	0.6	40	2	86	0.11	0.3	0.2	0.09	0.03
100414	1615	42.45	43.430170	12.745000	10.44	0.6	30	16	76	0.07	0.3	0.8	0.03	0.08
100414	1711	23.52	43.475670	12.432000	4.41	2.1	68	2	41	0.09	0.2	0.3	0.04	-0.11
100414	1711	57.24	43.471000	12.430330	3.61	1.1	40	2	86	0.09	0.3	0.3	0.03	-0.04
100414	1715	22.37	43.471500	12.433170	3.85	0.7	40	2	87	0.09	0.3	0.3	0.06	0.02
100414	1716	4.02	43.474830	12.432000	4.10	1.2	46	2	88	0.08	0.3	0.3	0.04	-0.01
100414	1718	39.23	43.473170	12.433170	3.94	0.4	22	2	88	0.08	0.3	0.3	0.07	0.03
100414	1722	3.32	43.474830	12.430830	3.88	0.4	18	2	90	0.06	0.4	0.3	0.10	0.07
100414	1727	20.79	43.471500	12.427330	3.41	0.5	22	3	88	0.07	0.3	0.3	0.09	-0.08
100414	1728	58.56	43.470170	12.433830	4.02	2.0	73	2	70	0.10	0.2	0.2	0.02	0.03
100414	1735	7.82	43.471500	12.433170	3.82	0.4	25	2	87	0.09	0.3	0.4	0.05	0.06
100414	1736	36.57	43.468170	12.436670	3.50	0.3	14	2	120	0.07	0.6	0.5	0.08	0.05
100414	1744	27.99	43.471000	12.430330	3.74	0.5	27	2	87	0.10	0.4	0.4	0.06	-0.05
100414	1744	16.21	43.318000	12.350000	21.19	0.9	20	5	66	0.08	0.8	0.7	0.22	0.04
100414	1748	27.19	43.471500	12.434330	3.97	0.4	25	2	87	0.07	0.3	0.3	0.01	-0.04
100414	1846	15.58	43.475670	12.432000	4.22	0.4	31	2	88	0.09	0.3	0.3	0.05	0.03
100414	1901	48.39	43.348330	12.545670	2.69	0.4	26	3	72	0.08	0.3	0.7	0.03	-0.27
100414	1903	1.45	43.476500	12.433170	4.25	0.3	12	2	128	0.04	0.3	0.3	0.05	0.04
100414	1938	22.68	43.471000	12.435000	3.99	0.3	23	2	87	0.07	0.3	0.3	0.03	0.03
100414	2224	32.72	43.469000	12.433170	3.75	1.1	48	2	86	0.09	0.3	0.2	0.08	-0.02
100414	2237	18.48	43.474000	12.434330	4.22	0.5	40	2	87	0.08	0.3	0.2	0.06	-0.11
100414	2254	33.25	43.439500	12.534670	8.44	0.5	34	4	83	0.05	0.3	0.2	0.05	-0.14
100414	2316	42.05	43.392170	12.475830	0.47	0.4	28	6	55	0.11	0.4	0.4	0.07	-0.34
100414	2325	34.95	43.473170	12.433170	3.97	0.6	37	2	87	0.09	0.3	0.3	0.03	-0.12
100415	19	34.08	43.469000	12.429670	3.63	0.5	38	3	86	0.09	0.3	0.3	0.04	-0.01
100415	46	2.59	42.928500	13.065670	8.39	0.8	20	4	127	0.07	0.5	0.5	0.06	0.09
100415	58	25.09	43.471500	12.433170	3.78	0.1	22	2	87	0.07	0.3	0.3	0.06	0.04
100415	59	17.58	42.893170	12.902170	8.08	1.1	35	13	61	0.08	0.3	1.0	0.03	0.09
100415	147	37.01	43.474000	12.430830	4.50	3.8	18	2	30	0.13	0.2	0.3	0.03	-0.07
100415	150	1.72	43.474830	12.428500	3.94	1.4	44	2	62	0.08	0.2	0.3	0.04	-0.07
100415	150	41.89	43.474830	12.427330	3.75	0.7	22	2	90	0.08	0.3	0.3	0.04	-0.01
100415	154	12.49	43.476500	12.429670	4.19	0.8	48	2	63	0.08	0.2	0.3	0.06	-0.04
100415	155	48.84	43.475670	12.425000	3.38	1.2	58	3	62	0.10	0.2	0.2	0.05	-0.01
100415	155	43.54	43.475670	12.427330	3.97	1.3	40	2	88	0.09	0.3	0.3	0.08	-0.03
100415	156	44.18	43.469830	12.432000	3.85	0.4	26	2	87	0.10	0.4	0.4	0.18	0.07
100415	157	41.23	43.475670	12.432000	4.19	0.5	30	2	90	0.08	0.3	0.3	0.12	0.09
100415	158	38.24	43.470170	12.424500	3.08	0.4	42	3	63	0.14	0.4	0.4	0.11	0.04
100415	159	58.24	43.472330	12.425000	3.35	0.6	48	3	62	0.11	0.3	0.2	0.02	0.04
100415	201	3.43	43.469000	12.436670	4.22	1.2	58	2	61	0.11	0.2	0.3	0.02	0.04
100415	210	18.63	43.474830	12.429670	4.03	0.5	30	2	90	0.07	0.3	0.3	0.05	-0.05
100415	210	31.06	43.476500	12.430830	4.00	0.1	16	2	128	0.07	0.5	0.4	0.04	-0.04
100415	211	16.67	43.472330	12.427330	3.44	0.3	28	3	89	0.08	0.3	0.3	0.05	-0.01
100415	214	41.68	43.474830	12.423830	3.63	0.3	25	3	90	0.08	0.3	0.3	0.03	-0.10
100415	214	51.63	43.478170	12.423830	3.97	0.3	14	3	131	0.05	0.4	0.5	0.09	0.07
100415	215	29.40	43.473170	12.430830	4.03	0.4	34	2	87	0.07	0.3	0.3	0.01	-0.05
100415	215	43.12	43.475670	12.428500	3.94	0.4	18	2	91	0.06	0.4	0.4	0.08	0.04
100415	217	46.64	43.474000	12.427330	3.72	0.5	38	3	87	0.09	0.3	0.3	0.03	-0.01
100415	219	13.15	43.475670	12.428500	4.13	0.6	46	2	62	0.10	0.3	0.3	0.03	-0.07
100415	219	21.99	43.478170	12.428500	4.16	0.5	24	2	92	0.08	0.3	0.3	0.07	0.05
100415	219	31.42	43.465500	12.438000	3.72	0.4	25	2	81	0.10	0.4	0.4	0.03	-0.01
100415	224	34.16	43.475670	12.427330	3.63	0.2	18	2	128	0.06	0.3	0.3	0.08	0.02
100415	225	53.68	43.474830	12.426170	3.53	0.6	42	3	62	0.09	0.3	0.3	0.03	0.01
100415	230	4.72	43.471500	12.435500	4.22	0.6	34	2	123	0.08	0.3	0.3	0.05	0.04
100415	228	19.65	43.475670	12.428500	4.10	0.4	22	2	91	0.08	0.4	0.3	0.09	0.00
100415	230	21.22	43.476500	12.428500	4.10	0.5	23	2	91	0.09	0.5	0.4	0.19	0.06
100415	230	43.32	43.468500	12.438500	4.14	0.5	35	2	85	0.08	0.3	0.3	0.08	0.01
100415	233	30.58	43.474830	12.427330	3.66	0.6	44	2	62	0.08	0.2	0.2	0.05	-0.03
100415	235	12.54	43.474830	12.432000	4.28	0.8	51	2	62	0.10	0.3	0.3	0.02	-0.02
100415	240	43.55	43.473670	12.429170	3.89	0.4	37	2	89	0.10	0.3	0.4	0.09	0.00
100415	241	34.02	43.470670	12.436670	4.16	0.5	39	2	86	0.10	0.3	0.3	0.03	-0.02
100415	242	26.39	43.478170	12.426170	3.85	0.1	10	3	160	0.03	0.5	0.4	0.05	-0.08
100415	242	51.16	43.475670	12.427330	3.72	0.1	12	2	128	0.07	0.6	0.5	0.11	0.03
100415	243	8.98	43.472330	12.439000	4.41	0.6	12	2	123	0.05	0.4	0.3	0.04	0.03
100415	243	24.67	43.471830	12.436170	4.21	0.4	36	2	87	0.10	0.3	0.3	0.04	0.00
100415	244	2.57	43.474000	12.428500	4.10	0.7	46	2	62	0.09	0.2	0.3	0.03	-0.05
100415	245	6.36	43.476500	12.427330	3.97	0.6	46	2	63	0.08	0.2	0.3	0.06	-0.03
100415	245	25.90	43.469000	12.436670	3.91	0.6	20	2	85	0.08	0.4	0.4	0.11	0.07
100415	245	45.86	43.477000	12.429170	4.02	0.4	38	2	66	0.08	0.3	0.3	0.05	-0.03
100415	246	7.87	43.476500	12.426170	3.78	0.2	20	3	95	0.07	0.4	0.4	0.13	-0.05
100415	246	33.42	43.468170	12.440170	4.16	0.2	12	2	118	0.06	0.5	0.4	0.06	0.05
100415	246	58.19	43.478170	12.428500	4.25	0.3	27	2	92	0.06	0.3	0.3	0.09	0.03
100415	247	25.72	43.469000	12.434330	3.88	0.3	12	2	133	0.04	0.5	0.5	0.07	0.03
100415	247	34.10	43.474000	12.427330	3.53	0.4	23	3	90	0.07	0.4	0.4	0.10	0.07
100415	248	0.42	43.466500	12.434500	3.94	0.3	29	2	84	0.08	0.4	0.3	0.02	-0.04
100415	249	22.94	43.466500	12.436670	4.03	0.6	47	2	60	0.08	0.3	0.3	0.03	-0.04
100415	249	29.20	43.475330	12.429170	3.89	0.6	14	2	128	0.06	0.5	0.6	0.05	-0.03
100415	249	49.77	43.476500	12.421500	3.72	0.4	36	3	87	0.08	0.3	0.3	0.01	0.03
100415	250	8.88	43.478170	12.428500	4.19	0.3	22	2	92	0.07	0.4	0.4	0.11	0.03
100415	250	46.39	43.467330	12.435500	4.00	0.6	48	2	60	0.09	0.3	0.2	0.02	-0.10
100415	258	1.57	43.475330	12.424500	3.64	0.7	48	3	87	0.11	0.3	0.3	0.01	0.01
100415	259	17.32	43.467330	12.440170	4.07	0.2	14	2	116	0.06	0.4	0.3	0.05	-0.06
100415	259	26.61	43.468170	12.440170	4.19	0.2	14	2	118	0.05	0.4	0.4	0.04	0.05
100415	300	12.76	43.472330	12.439000	4.16	0.1	12	2	123	0.05	0.5	0.4	0.07	0.03
100415	300	34.01	43.469830	12.440170	4.32	0.6	12	2	121	0.05	0.5	0.4	0.08	0.02
100415	300	55.43	43.473170	12.434330	4.22	0.4	38	2	88	0.09	0.3	0.4	0.03	-0.03
100415	302	24.03	43.476500	12.428500	3.91	0.3	20	2	91	0.08	0.4	0.3	0.10	0.04
100415	304	7.08	43.475670	12.433170	4.22	0.5	34	2	90	0.08	0.3	0.3	0.02	-0.03
100415	310	38.79	43.475670	12.429670	3.97	0.3	21	2	90	0.05	0.3	0.3	0.01	-0.03
100415	310	51.90	43.473170	12.428500	3.53	0.3	16	2	126	0.07	0.4	0.4	0.02	-0.02
100415	311	1.79	43.476500	12.429670	4.03	0.3	20	2	91	0.07	0.3	0.3	0.03	0.03
100415	311	59.67	43.474830	12.423830	3.13	0.2	17	3	95	0.07	0.4	0.4	0.04	-0.02
100415	312	39.60	43.476500	12.428500	4.00	0.4	34	2	88	0.07	0.3	0.3	0.07	-0.06
100415	313	19.48	43.478170	12.428500	4.03	0.2	14	2	130	0.05	0.4	0.3	0.08	-0.02
100415	321	10.18	43.477330	12.427330	4.16	0.5	29	2	92	0.07	0.3	0.3	0.06	0.04
100415	322	46.29	43.471500	12.434330	4.19	0.5	38	2	87	0.08	0.3	0.3	0.01	-0.05
100415	324	23.26	43.193830	12.342000	0.32	0.5	14	1	231	0.07	0.6	0.3	0.16	-0.27
100415	325	39.90	43.473170	12.427330	3.47	1.5	62	3	30	0.09	0.2	0.2	0.08	0.02
100415	326	26.97	43.474000	12.434330	4.22	0.5	21	2	107	0.05	0.3	0.3	0.06	0.00
100415	327	12.42	43.470670	12.439000	4.35	0.2	10	2	127	0.03	0.4	0.4	0.01	0.01
100415	327	41.36	43.472330	12.434330	4.07	0.4	22	2	131	0.06	0.3	0.3	0.04	0.03
100415	327	54.70	43.470670	12.440170	4.44	0.1	12	2	125	0.04	0.3	0.3	0.05	0.03
100415	330	25.92	43.479000	12.425000	3.94	0.6	18	3	93	0.08	0.4	0.5	0.02	-0.03
100415	330	34.62	43.470670	12.425000	3.10	0.5	34	3	86	0.09	0.3	0.4	0.02	-0.02
100415	330	49.81	43.466500	12.440170	3.94	0.1	12	2	114	0.04	0.4	0.4	0.07	-0.03
100415	331	22.54	43.477330	12.421500	3.57	0.3	14	3	131	0.06	0.4	0.5	0.03	0.03
100415	344	37.77	43.478170	12.421500	3.50	0.2	18	3	93	0.05	0.3	0.3	0.08	0.02
100415	345	43.32	43.477830	12.421000	3.49	0.5	43	3	63	0.07	0.2	0.2	0.01	-0.05
100415	349	4.54	43.469830	12.434330	3.88	0.0	10	2	177	0.05	0.9	0.8	0.21	0.25
100415	349	8.27	42.531500	13.274170	8.66	1.5	20	11	190	0.09	0.5	0.8	0.14	0.01
100415	404	59.76	43.477330	12.427330	3.82	0.1	14	2	98	0.07	0.6	0.4	0.12	0.04
100415	406	39.52	43.474000	12.423830	3.50	0.5	40	3	62	0.09	0.3	0.2	0.09	0.03
100415	413	44.97	43.474830	12.433170	4.19	0.7	45	2	63	0.09	0.3	0.3	0.04	-0.02
100415	413	37.83	43.472330	12.435500	4.00	1.0	20	2	124	0.07	0.3	0.3	0.10	0.10
100415	415	41.44	43.468170	12.436670	4.00	0.7	33	2	85	0.09	0.3	0.3	0.05	-0.01
100415	418	12.68	43.474000	12.432000	3.91	0.5	37	2	89	0.14	0.5	0.5	0.33	0.29
100415	418	42.98	43.469000	12.433170	3.57	0.5	37	2	86	0.09	0.3	0.3	0.08	0.08
100415	420	12.36	43.477000	12.429170	4.08	0.3	20	2	91	0.06	0.3	0.3	0.04	0.03
100415	427	36.09	43.474000	12.428500	3.69	0.6	34	2	89	0.09	0.3	0.3	0.01	-0.01
100415	430	33.87	43.475670	12.427330	4.13	1.8	61	2	40	0.10	0.2	0.3	0.05	0.00
100415	431	36.85	43.471830	12.431500	3.64	0.4	20	2	98	0.09	0.5	0.4	0.20	0.17
100415	434	20.98	43.476500	12.428500	3.91	0.3	14	2	129	0.05	0.4	0.4	0.02	-0.01
100415	434	28.51	43.469330	12.437330	4.17	0.4	16	2	121	0.05	0.3	0.3	0.08	0.06
100415	435	1.36	43.468170	12.437830	4.00	0.4	23	2	85	0.08	0.3	0.3	0.09	0.04
100415	435	31.39	43.473170	12.429670	3.66	0.3	18	2	98	0.07	0.3	0.3	0.05	0.10
100415	439	47.84	43.474000	12.434330	4.13	0.3	12	2	125	0.04	0.4	0.4	0.07	0.05
100415	441	22.82	43.473170	12.425000	3.53	1.0	56	3	62	0.10	0.2	0.2	0.05	-0.06
100415	442	9.30	43.473170	12.423830	2.91	0.4	20	3	127	0.12	0.7	0.5	0.42	-0.08
100415	442	20.00	43.466500	12.439000	3.91	0.4	22	2	116	0.09	0.4	0.5	0.17	0.23
100415	500	19.39	43.478170	12.426170	4.07	0.3	16	3	131	0.05	0.4	0.4	0.07	0.02
100415	501	0.27	43.477330	12.422670	3.66	1.9	57	3	63	0.09	0.2	0.2	0.01	0.09
100415	509	2.30	43.475670	12.433170	4.16	0.5	22	2	96	0.06	0.3	0.3	0.03	0.00
100415	520	31.42	43.473670	12.424500	3.27	0.6	16	3	127	0.05	0.4	0.4	0.02	-0.07
100415	521	47.20	43.474830	12.427330	3.97	1.6	54	2	62	0.09	0.2	0.3	0.03	0.00
100415	522	5.87	43.476500	12.429670	4.19	0.9	19	2	129	0.06	0.3	0.3	0.04	0.03
100415	522	37.93	43.474830	12.428500	4.13	0.6	28	2	90	0.10	0.3	0.3	0.05	0.06
100415	523	36.33	43.475330	12.429170	4.14	0.0	12	2	128	0.05	0.5	0.4	0.02	0.00
100415	528	56.92	43.474000	12.427330	3.60	1.1	46	3	62	0.09	0.2	0.3	0.04	-0.02
100415	543	27.63	43.466830	12.440830	4.27	0.3	16	2	114	0.05	0.3	0.3	0.05	0.07
100415	545	25.87	43.476500	12.429670	3.94	0.1	12	2	129	0.05	0.5	0.4	0.08	0.08
100415	546	33.01	43.468170	12.437830	4.16	0.7	22	2	85	0.08	0.4	0.3	0.09	0.05
100415	547	40.95	43.367670	12.534000	4.50	0.3	16	3	156	0.08	0.6	1.0	0.11	0.46
100415	549	10.91	43.480000	12.426170	4.16	0.3	12	2	132	0.05	0.4	0.3	0.06	-0.05
100415	555	38.46	43.478170	12.423830	3.78	0.3	20	3	93	0.06	0.3	0.3	0.07	0.06
100415	557	27.50	43.476500	12.429670	3.91	0.4	20	2	91	0.08	0.4	0.4	0.21	0.17
100415	558	37.79	43.478170	12.420330	3.22	0.2	14	3	95	0.08	0.5	0.6	0.05	0.18
100415	603	50.07	43.477000	12.426830	4.14	0.4	23	2	95	0.07	0.4	0.4	0.10	-0.08
100415	604	41.36	43.478170	12.428500	4.22	0.4	12	2	130	0.04	0.3	0.3	0.07	0.03
100415	608	38.09	43.478170	12.421500	3.63	0.5	24	3	93	0.08	0.3	0.3	0.07	0.15
100415	609	14.86	43.469000	12.437830	4.00	0.6	28	2	85	0.07	0.3	0.3	0.08	0.01
100415	611	2.61	43.468500	12.436170	4.14	0.4	18	2	121	0.07	0.5	0.4	0.10	0.05
100415	615	50.21	43.476500	12.426170	4.13	0.8	42	3	88	0.10	0.3	0.3	0.11	0.03
100415	629	5.51	43.471830	12.440830	3.77	0.3	14	2	122	0.05	0.4	0.4	0.07	0.08
100415	630	21.94	43.470170	12.436170	4.21	1.0	46	2	62	0.10	0.3	0.3	0.02	-0.06
100415	631	35.26	43.467330	12.435500	3.41	0.3	16	2	120	0.06	0.4	0.3	0.10	0.09
100415	645	5.25	43.465500	12.441330	4.25	0.7	40	2	76	0.10	0.3	0.2	0.02	0.04
100415	655	45.51	43.478170	12.426170	4.13	0.7	36	3	67	0.09	0.3	0.3	0.07	-0.02
100415	702	38.79	43.475670	12.428500	4.10	0.7	42	2	62	0.09	0.3	0.3	0.03	-0.06
100415	702	55.67	43.464670	12.440170	4.00	0.5	23	2	107	0.08	0.3	0.2	0.10	0.09
100415	704	35.45	43.469830	12.437830	4.22	0.6	30	2	86	0.10	0.4	0.4	0.15	0.19
100415	719	58.01	43.477330	12.423830	3.69	0.8	40	3	63	0.09	0.3	0.3	0.08	0.03
100415	726	10.00	43.476500	12.427330	3.97	0.7	39	2	66	0.09	0.3	0.3	0.04	0.00
100415	749	33.66	43.478170	12.423830	3.60	0.1	12	3	131	0.05	0.6	0.4	0.10	-0.03
100415	803	28.00	43.479000	12.418000	3.66	0.6	36	3	88	0.10	0.4	0.4	0.03	-0.03
100415	815	23.69	43.480330	12.424330	4.52	0.6	27	3	94	0.06	0.3	0.3	0.02	-0.02
100415	826	3.31	43.467330	12.436670	3.91	0.3	18	2	104	0.07	0.4	0.4	0.04	-0.03
100415	827	11.67	43.479000	12.422670	3.75	0.4	20	3	93	0.07	0.3	0.3	0.08	0.05
100415	828	14.10	43.475670	12.433170	4.10	0.4	18	2	97	0.07	0.4	0.4	0.11	-0.04
100415	836	43.39	43.477330	12.421500	3.72	1.6	52	3	62	0.09	0.2	0.3	0.02	0.03
100415	838	7.81	43.477830	12.421000	3.61	0.3	18	3	93	0.06	0.4	0.4	0.01	-0.04
100415	839	55.18	43.480830	12.425000	4.16	0.3	14	3	133	0.07	0.5	0.5	0.07	0.10
100415	940	4.59	43.475670	12.426170	4.00	1.2	56	3	62	0.10	0.2	0.3	0.01	-0.03
100415	957	29.49	43.468500	12.438500	3.96	0.2	12	2	120	0.06	0.7	0.6	0.17	0.15
100415	958	6.91	43.480000	12.425000	4.25	0.7	37	3	94	0.10	0.4	0.4	0.10	0.00
100415	1009	13.36	43.466500	12.439000	3.91	0.5	20	2	81	0.06	0.3	0.3	0.09	-0.02
100415	1018	2.74	43.476500	12.427330	3.75	0.2	12	2	129	0.06	0.7	0.5	0.08	0.02
100415	1019	23.62	43.475670	12.423830	3.53	0.1	12	3	129	0.07	0.8	0.6	0.01	0.03
100415	1026	3.90	43.472330	12.425000	3.44	0.5	33	3	86	0.10	0.4	0.4	0.02	0.02
100415	1026	27.19	43.466500	12.441330	3.91	1.1	14	2	114	0.06	0.5	0.4	0.04	-0.01
100415	1026	53.29	43.479000	12.425000	4.38	0.9	44	3	63	0.09	0.2	0.2	0.06	-0.07
100415	1027	15.79	43.480330	12.424330	4.46	0.9	42	3	89	0.08	0.3	0.2	0.04	-0.13
100415	1028	42.10	43.479000	12.426170	4.44	0.3	18	2	131	0.08	0.4	0.4	0.06	0.07
100415	1029	26.33	43.463830	12.444830	4.10	0.2	12	2	118	0.06	0.7	0.6	0.06	0.06
100415	1052	29.33	43.481670	12.418000	3.78	0.1	12	3	135	0.04	0.7	0.6	0.14	-0.04
100415	1115	41.27	43.476500	12.426170	4.16	0.9	39	3	88	0.09	0.3	0.3	0.05	-0.03
100415	1236	13.73	43.447000	12.454330	3.47	1.4	52	4	37	0.10	0.2	0.3	0.05	-0.01
100415	1242	33.28	43.460500	12.441500	6.32	0.7	32	3	67	0.10	0.3	0.3	0.25	0.07
100415	1253	6.94	43.480000	12.421500	4.32	1.0	40	3	63	0.09	0.2	0.3	0.08	0.05
100415	1253	36.44	43.480830	12.421500	4.44	0.6	33	3	69	0.09	0.3	0.3	0.05	-0.02
100415	1257	26.72	43.479000	12.423830	4.41	0.5	30	3	69	0.07	0.3	0.2	0.02	-0.16
100415	1329	16.76	43.471500	12.437830	3.82	0.2	14	2	123	0.06	0.4	0.4	0.05	0.01
100415	1343	10.00	43.479000	12.423830	3.85	0.5	20	3	93	0.05	0.3	0.3	0.03	-0.05
100415	1344	58.28	43.467330	12.427500	2.91	0.6	27	3	86	0.14	0.4	0.4	0.12	-0.06
100415	1346	31.40	43.476500	12.423830	3.66	0.3	22	3	97	0.10	0.4	0.4	0.11	0.07
100415	1351	42.82	43.474000	12.423830	3.53	0.4	16	3	96	0.09	0.4	0.7	0.06	0.03
100415	1356	4.04	43.480330	12.419830	4.58	0.5	18	4	134	0.07	0.4	0.5	0.08	-0.01
100415	1412	28.50	43.478170	12.428500	4.28	0.9	42	2	63	0.09	0.3	0.3	0.08	-0.02
100415	1434	55.45	43.467330	12.437830	3.94	0.6	26	2	84	0.08	0.3	0.3	0.06	0.01
100415	1449	14.58	43.469000	12.428670	3.16	0.6	24	3	86	0.09	0.4	0.4	0.15	0.06
100415	1500	33.87	43.477330	12.420330	3.41	1.9	65	3	46	0.10	0.2	0.2	0.06	-0.02
100415	1505	32.84	43.477330	12.416830	3.19	0.3	16	3	99	0.06	0.3	0.3	0.05	0.08
100415	1520	54.52	43.474830	12.426170	3.60	0.5	18	3	104	0.07	0.3	0.4	0.05	0.09
100415	1530	58.16	43.474000	12.423830	3.94	0.5	18	3	110	0.05	0.4	0.4	0.08	-0.13
100415	1546	43.81	43.463830	12.433330	3.32	0.3	17	3	132	0.08	0.4	0.4	0.06	-0.03
100415	1555	36.82	43.480830	12.420330	3.47	0.7	32	3	69	0.12	0.5	0.6	0.09	-0.05
100415	1556	11.59	43.479000	12.420330	3.35	0.4	14	3	157	0.06	0.5	0.4	0.15	0.10
100415	1559	2.32	43.475670	12.427330	4.13	0.8	38	2	62	0.09	0.3	0.3	0.05	-0.06
100415	1606	31.28	43.478170	12.418000	3.28	0.6	26	3	68	0.07	0.3	0.3	0.04	0.01
100415	1607	59.59	43.476500	12.419170	3.35	0.4	19	3	102	0.07	0.4	0.6	0.31	0.42
100415	1611	35.11	43.477330	12.420330	3.50	0.6	30	3	92	0.08	0.3	0.3	0.06	-0.02
100415	1615	21.75	43.472330	12.434330	4.07	0.5	28	2	88	0.08	0.3	0.3	0.03	0.00
100415	1625	35.66	43.474830	12.419170	2.82	0.3	20	3	129	0.08	0.4	0.6	0.22	0.19
100415	1656	32.47	43.447000	12.456670	3.57	0.3	14	4	129	0.06	0.5	0.5	0.17	0.19
100415	1657	25.90	43.466500	12.436670	3.91	0.4	25	2	119	0.08	0.3	0.3	0.06	-0.01
100415	1734	22.34	43.480000	12.422670	4.03	2.8	96	3	31	0.11	0.2	0.2	0.10	0.07
100415	1734	48.19	43.478170	12.420330	3.47	2.2	51	3	71	0.09	0.2	0.3	0.06	0.04
100415	1735	45.84	43.478170	12.419170	3.32	1.4	49	3	63	0.09	0.2	0.3	0.05	-0.04
100415	1737	5.40	43.476500	12.419170	3.69	0.5	31	3	67	0.09	0.3	0.3	0.04	-0.02
100415	1738	38.11	43.479000	12.419170	3.38	0.8	37	3	63	0.08	0.2	0.2	0.04	-0.01
100415	1743	53.87	43.480000	12.419170	3.35	1.0	46	3	63	0.08	0.2	0.2	0.03	-0.01
100415	1749	34.97	43.480000	12.419170	3.60	1.1	41	3	63	0.07	0.2	0.2	0.05	-0.05
100415	1751	19.49	43.480000	12.421500	4.03	2.4	73	3	30	0.09	0.2	0.2	0.03	0.02
100415	1752	20.00	43.140330	13.446330	14.74	3.1	1	2	43	0.11	0.3	0.2	0.05	-0.05
100415	1756	4.36	43.480000	12.420330	3.53	1.2	49	3	63	0.08	0.2	0.2	0.04	0.04
100415	1801	50.64	43.479000	12.421500	4.00	1.3	56	3	63	0.09	0.2	0.2	0.02	0.07
100415	1806	7.10	43.478170	12.416830	3.13	0.4	16	3	98	0.09	0.6	0.7	0.09	0.14
100415	1820	52.52	43.480830	12.422670	4.10	0.3	18	3	94	0.08	0.6	0.7	0.39	0.40
100415	1821	19.10	43.142500	12.823670	0.32	0.4	14	4	97	0.08	0.5	0.4	0.12	-0.36
100415	1821	25.95	43.474000	12.420330	3.82	0.3	20	3	98	0.11	0.5	0.6	0.04	0.03
100415	1827	43.94	43.140670	13.447000	14.60	2.0	60	2	53	0.10	0.3	0.2	0.06	-0.08
100415	1828	39.39	43.476500	12.416830	3.25	0.2	18	3	92	0.12	0.5	0.7	0.14	0.19
100415	1833	16.74	43.468170	12.447170	2.78	0.8	43	2	69	0.12	0.3	0.3	0.03	0.01
100415	1855	39.80	43.475330	12.424500	3.77	0.6	34	3	87	0.07	0.2	0.2	0.01	-0.05
100415	1859	33.53	43.477330	12.422670	3.85	0.3	20	3	102	0.06	0.3	0.3	0.10	0.00
100415	1911	15.64	43.478170	12.418000	3.38	0.6	38	3	88	0.07	0.2	0.2	0.06	0.04
100415	1918	1.33	43.478170	12.419170	3.69	0.3	16	3	98	0.05	0.4	0.4	0.05	-0.02
100415	1918	32.20	43.143330	13.445830	14.00	1.4	34	13	62	0.10	0.5	0.7	0.05	-0.04
100415	1919	21.00	43.476500	12.426170	3.69	0.2	16	3	106	0.05	0.4	0.4	0.07	0.05
100415	1926	44.51	43.478170	12.422670	3.78	0.9	38	3	88	0.09	0.3	0.3	0.02	-0.04
100415	2003	13.80	43.480830	12.420330	4.19	0.9	40	3	63	0.08	0.3	0.3	0.05	-0.01
100415	2004	43.41	43.481670	12.420330	4.38	1.4	58	3	46	0.09	0.2	0.3	0.04	0.04
100415	2021	31.42	43.479000	12.421500	3.94	1.6	59	3	46	0.09	0.2	0.2	0.05	0.02
100415	2048	45.48	43.481670	12.418000	4.07	0.6	38	3	63	0.07	0.2	0.3	0.05	-0.05
100415	2126	0.48	43.475670	12.428500	3.78	1.1	52	2	88	0.08	0.2	0.3	0.06	-0.07
100415	2135	23.12	43.476500	12.420330	3.47	2.7	88	3	40	0.11	0.2	0.2	0.06	-0.03
100415	2138	8.07	43.479000	12.420330	3.72	1.5	61	3	46	0.08	0.2	0.2	0.04	0.03
100415	2155	33.58	43.475670	12.422670	2.94	0.6	10	3	129	0.05	0.5	0.5	0.03	-0.07
100415	2156	26.74	43.480830	12.415670	3.91	0.0	14	3	95	0.06	0.4	0.4	0.03	-0.01
100415	2159	25.76	43.462170	12.426330	2.00	0.1	10	2	140	0.05	0.5	0.6	0.43	-0.64
100415	2210	11.56	43.474830	12.427330	3.82	0.8	49	2	87	0.09	0.2	0.3	0.08	-0.04
100415	2225	51.10	43.475670	12.428500	3.91	0.8	45	2	88	0.07	0.2	0.3	0.06	-0.02
100415	2226	52.23	43.475670	12.427330	3.75	0.5	36	2	91	0.08	0.3	0.3	0.04	-0.03
100415	2227	40.56	43.475670	12.427330	3.82	0.5	34	2	91	0.08	0.3	0.3	0.05	-0.06
100415	2232	19.58	43.477330	12.418000	3.16	0.3	16	3	100	0.06	0.4	0.3	0.02	0.03
100415	2233	25.95	43.477000	12.429170	3.89	0.4	35	2	88	0.08	0.3	0.3	0.04	-0.03
100415	2245	23.13	43.481670	12.416830	4.07	0.5	36	3	88	0.07	0.3	0.3	0.07	-0.05
100415	2246	52.69	43.482000	12.415170	3.89	0.4	32	3	88	0.08	0.3	0.4	0.04	0.00
100415	2306	30.88	43.475670	12.427330	3.75	2.0	78	2	46	0.09	0.2	0.3	0.08	-0.05
100415	2325	40.19	43.477330	12.423830	3.69	0.9	52	3	63	0.09	0.2	0.2	0.05	-0.03
100415	2333	41.99	43.479000	12.418000	3.44	0.4	35	3	88	0.08	0.3	0.3	0.02	-0.03
100415	2334	15.10	43.476500	12.429670	4.28	0.5	43	2	88	0.10	0.3	0.3	0.05	-0.05
100415	2352	34.78	43.473670	12.422170	3.21	0.5	13	3	127	0.07	0.4	0.5	0.03	-0.02
100415	2354	10.43	43.475670	12.426170	3.72	0.4	12	3	112	0.04	0.4	0.4	0.05	0.01
100415	2354	31.15	42.927330	13.066330	8.75	1.3	57	4	46	0.08	0.2	0.3	0.03	0.02
100416	7	1.03	43.481670	12.416830	4.28	0.6	40	3	88	0.08	0.2	0.3	0.03	-0.01
100416	41	25.34	43.463830	12.436830	3.60	0.3	27	2	80	0.08	0.3	0.4	0.02	-0.02
100416	41	57.02	43.481670	12.416830	4.22	0.5	37	3	88	0.08	0.3	0.3	0.02	-0.02
100416	59	21.93	43.480330	12.415170	3.52	0.3	27	3	95	0.09	0.3	0.3	0.03	-0.06
100416	116	44.28	43.447000	12.631000	11.63	0.5	30	7	61	0.06	0.3	0.4	0.02	0.08
100416	124	54.32	43.478170	12.416830	3.16	0.9	46	3	87	0.11	0.3	0.3	0.02	0.03
100416	126	9.54	43.479000	12.421500	3.66	1.7	82	3	47	0.10	0.2	0.2	0.09	0.15
100416	130	25.32	43.477330	12.421500	3.57	1.8	76	3	30	0.11	0.2	0.3	0.06	0.03
100416	136	3.56	43.478670	12.417500	3.27	0.5	37	3	88	0.06	0.2	0.2	0.03	0.01
100416	147	48.69	43.477330	12.419170	3.28	0.6	28	3	87	0.07	0.3	0.3	0.11	0.11
100416	148	44.74	43.479000	12.418000	3.38	0.4	28	3	94	0.06	0.3	0.3	0.06	0.01
100416	149	27.21	43.407000	12.491330	2.61	0.6	31	7	52	0.06	0.2	0.4	0.01	-0.08
100416	155	28.74	43.480000	12.413330	2.78	0.2	10	3	134	0.06	0.5	0.7	0.09	0.32
100416	207	32.29	43.480330	12.419830	3.77	0.9	48	4	63	0.10	0.3	0.4	0.06	-0.15
100416	227	5.32	43.445330	12.469500	4.16	0.8	46	4	45	0.10	0.3	0.3	0.02	0.08
100416	243	34.63	43.482000	12.415170	4.21	0.5	38	3	88	0.09	0.3	0.3	0.04	-0.04
100416	319	41.81	43.481670	12.418000	4.35	1.4	59	3	48	0.09	0.2	0.3	0.02	0.07
100416	335	16.58	43.473170	12.449500	3.10	0.5	12	1	146	0.04	0.7	0.6	0.49	0.46
100416	335	56.10	43.474830	12.427330	3.82	0.4	16	2	111	0.06	0.3	0.4	0.04	-0.02
100416	348	38.09	43.475670	12.413330	2.91	0.5	16	3	101	0.07	0.4	0.6	0.02	0.12
100416	416	19.74	43.475330	12.424500	3.46	0.7	42	3	47	0.08	0.3	0.2	0.09	-0.02
100416	452	32.27	43.478170	12.437830	3.25	0.7	32	2	89	0.10	0.4	0.4	0.30	0.23
100416	523	25.31	43.453000	12.461330	4.44	0.7	31	3	71	0.08	0.3	0.4	0.07	0.19
100416	535	26.63	43.480000	12.419170	3.57	1.4	49	3	88	0.08	0.2	0.2	0.05	0.05
100416	610	8.89	43.139830	13.441170	14.28	1.8	35	2	85	0.07	0.4	0.3	0.03	0.03
100416	613	19.07	43.477000	12.412830	2.83	0.4	16	3	98	0.06	0.3	0.5	0.06	-0.02
100416	641	24.62	43.473170	12.422670	3.38	0.6	25	3	96	0.08	0.3	0.3	0.02	0.01
100416	644	15.03	43.473670	12.424500	3.52	1.3	50	3	62	0.08	0.2	0.2	0.05	-0.07
100416	645	2.74	43.399830	12.512830	3.41	0.5	22	5	89	0.07	0.2	0.6	0.05	0.00
100416	647	41.17	43.444000	12.472330	3.99	0.7	30	4	77	0.08	0.3	0.4	0.04	-0.09
100416	654	37.64	43.480000	12.419170	3.50	0.6	22	3	94	0.08	0.3	0.3	0.06	0.04
100416	707	59.49	43.478170	12.420330	3.57	0.6	24	3	93	0.09	0.5	0.7	0.45	0.52
100416	724	43.25	43.479000	12.418000	3.41	1.0	35	3	88	0.09	0.3	0.3	0.03	0.03
100416	725	34.76	43.480830	12.419170	3.72	2.0	67	3	46	0.11	0.2	0.3	0.06	0.00
100416	726	56.20	43.480330	12.415170	3.14	0.4	17	3	95	0.06	0.4	0.4	0.10	0.11
100416	728	50.87	43.477330	12.418000	3.63	0.6	22	3	100	0.08	0.4	0.4	0.23	-0.05
100416	729	23.20	43.479000	12.418000	3.44	0.5	23	3	94	0.07	0.3	0.3	0.04	0.05
100416	736	47.03	43.478670	12.417500	3.39	0.6	18	3	93	0.08	0.5	0.5	0.06	0.16
100416	738	2.23	43.480830	12.418000	3.38	1.2	49	3	63	0.09	0.2	0.2	0.00	0.02
100416	748	52.20	43.480000	12.419170	3.72	1.4	52	3	63	0.10	0.2	0.3	0.04	0.01
100416	803	27.04	43.442830	12.471830	3.66	1.0	23	4	77	0.08	0.3	0.5	0.07	0.05
100416	803	42.44	43.480830	12.418000	3.41	0.6	18	3	95	0.07	0.4	0.5	0.10	-0.01
100416	815	2.32	43.478170	12.420330	3.57	0.8	27	3	93	0.07	0.3	0.3	0.10	0.15
100416	841	49.17	43.465500	12.438000	2.07	0.5	16	2	143	0.10	0.5	0.6	0.26	-0.47
100416	842	50.75	43.438500	12.468330	2.22	0.4	16	3	107	0.08	0.6	0.9	0.04	-0.01
100416	843	42.37	43.475670	12.426170	3.60	0.6	21	3	95	0.08	0.4	0.4	0.08	-0.07
100416	859	38.57	43.480830	12.414500	3.60	0.6	27	3	95	0.09	0.4	0.5	0.12	0.12
100416	900	13.26	43.479000	12.414500	3.19	0.6	29	3	94	0.09	0.4	0.4	0.17	-0.24
100416	909	1.76	43.476500	12.426170	4.32	0.9	34	3	88	0.09	0.3	0.3	0.03	-0.04
100416	937	17.16	43.461330	12.441500	3.47	0.8	32	2	68	0.09	0.3	0.4	0.06	0.17
100416	949	23.18	43.483330	12.418000	3.88	0.4	16	3	96	0.08	0.6	0.6	0.12	-0.06
100416	953	49.25	43.484170	12.415670	3.69	0.4	16	3	97	0.05	0.4	0.5	0.02	-0.04
100416	1030	18.05	43.436830	12.712330	13.66	1.3	32	14	68	0.08	0.3	0.5	0.06	-0.04
100416	1032	21.69	43.481670	12.418000	4.32	0.8	39	3	63	0.11	0.4	0.4	0.02	0.02
100416	1035	44.47	43.481670	12.419170	4.53	1.2	49	3	89	0.08	0.2	0.2	0.04	0.11
100416	1037	30.78	43.482500	12.418000	4.63	0.9	36	3	89	0.06	0.3	0.3	0.05	-0.07
100416	1052	52.12	43.475670	12.422670	3.44	1.5	56	3	62	0.08	0.2	0.2	0.07	0.01
100416	1101	3.51	43.477330	12.425000	4.00	0.9	43	3	63	0.09	0.2	0.3	0.05	-0.08
100416	1124	19.66	43.416670	12.480170	2.66	0.6	18	7	86	0.05	0.3	0.5	0.05	-0.29
100416	1124	51.19	43.480830	12.418000	3.38	0.5	27	3	95	0.08	0.3	0.3	0.03	-0.01
100416	1130	54.81	43.483330	12.416830	4.19	0.1	12	3	96	0.02	0.6	0.5	0.04	0.05
100416	1131	42.53	43.482500	12.418000	4.13	0.2	12	3	96	0.03	0.4	0.4	0.05	-0.03
100416	1145	50.20	43.478170	12.416830	3.22	0.6	31	3	87	0.08	0.3	0.3	0.03	0.03
100416	1147	18.41	43.479000	12.418000	3.38	0.4	18	3	94	0.09	0.7	0.7	0.39	0.45
100416	1153	24.29	43.444500	12.475330	4.19	0.4	14	4	142	0.04	0.3	0.6	0.06	0.09
100416	1207	6.54	43.481670	12.419170	4.63	0.6	26	3	95	0.06	0.3	0.4	0.01	-0.02
100416	1209	42.76	43.477000	12.426830	3.77	0.4	20	2	95	0.06	0.4	0.4	0.08	-0.04
100416	1216	8.54	42.650500	13.240330	6.94	2.0	40	8	119	0.10	0.3	0.4	0.03	-0.01
100416	1237	52.05	43.480830	12.421500	3.72	0.2	14	3	94	0.06	0.5	0.4	0.14	0.09
100416	1238	16.65	42.649670	13.240330	7.28	1.7	26	8	120	0.09	0.4	0.9	0.02	0.30
100416	1241	13.21	43.479000	12.413330	2.94	0.8	28	3	94	0.08	0.3	0.3	0.07	0.03
100416	1301	36.79	43.479000	12.420330	3.60	0.4	18	3	93	0.07	0.4	0.7	0.11	0.10
100416	1322	7.06	43.481670	12.421500	3.69	0.6	17	3	95	0.07	0.4	0.5	0.17	0.18
100416	1351	36.92	43.473170	12.426170	3.50	1.5	49	3	62	0.08	0.2	0.2	0.06	0.00
100416	1443	30.32	43.476170	12.428000	3.67	0.4	22	2	91	0.08	0.3	0.3	0.08	0.13
100416	1456	15.64	43.476500	12.419170	3.35	0.6	34	3	92	0.10	0.3	0.3	0.08	0.03
100416	1501	50.55	43.479000	12.422670	3.66	0.6	28	3	88	0.09	0.3	0.3	0.03	0.04
100416	1506	52.67	43.460500	12.447330	4.38	0.8	38	2	58	0.10	0.3	0.3	0.04	0.03
100416	1514	24.83	43.480000	12.419170	3.44	0.5	28	3	94	0.07	0.3	0.3	0.01	0.02
100416	1523	35.44	43.480830	12.423830	4.38	0.8	36	3	89	0.08	0.3	0.2	0.03	0.04
100416	1532	34.61	43.481670	12.419170	3.19	0.4	22	3	95	0.09	0.4	0.4	0.11	0.02
100416	1549	2.89	43.480000	12.420330	3.47	1.2	56	3	63	0.08	0.2	0.2	0.02	0.02
100416	1559	26.54	43.479000	12.427330	4.10	0.5	20	2	93	0.06	0.5	0.3	0.06	-0.01
100416	1606	16.38	43.478170	12.419170	3.50	2.0	77	3	46	0.11	0.2	0.2	0.02	0.04
100416	1614	26.33	43.481670	12.419170	3.66	1.8	66	3	63	0.09	0.2	0.3	0.03	-0.05
100416	1636	39.59	43.483330	12.414500	4.16	0.5	28	3	89	0.07	0.3	0.3	0.03	-0.03
100416	1636	50.53	43.483330	12.415670	4.28	0.4	20	3	96	0.05	0.3	0.4	0.05	-0.02
100416	1646	11.01	43.416670	12.480170	3.19	0.5	28	5	86	0.07	0.3	0.4	0.02	0.03
100416	1727	4.60	43.480830	12.422670	3.38	0.2	18	3	94	0.06	0.3	0.3	0.04	0.10
100416	1727	45.30	43.482500	12.425000	4.50	0.3	21	3	95	0.07	0.3	0.4	0.10	0.03
100416	1734	7.45	43.481170	12.416330	4.11	0.2	18	3	95	0.05	0.3	0.4	0.03	-0.08
100416	1743	39.41	43.481670	12.419170	3.57	1.4	51	3	63	0.08	0.2	0.2	0.07	-0.01
100417	7	9.35	43.483330	12.415670	4.47	1.4	62	3	46	0.08	0.2	0.3	0.01	0.00
100417	8	4.41	43.482500	12.415670	4.41	0.7	38	3	89	0.07	0.2	0.3	0.07	0.00
100417	13	49.82	43.473170	12.418000	2.69	1.1	59	3	70	0.11	0.3	0.3	0.03	0.03
100417	34	15.94	43.480830	12.422670	4.19	1.2	63	3	72	0.10	0.2	0.2	0.02	0.05
100417	49	3.16	43.480000	12.419170	3.47	1.6	67	3	30	0.10	0.3	0.2	0.01	0.02
100417	103	53.09	43.480830	12.420330	3.69	1.5	52	4	63	0.10	0.2	0.4	0.04	-0.06
100417	102	54.09	43.482000	12.419670	4.39	0.4	18	4	95	0.06	0.3	0.4	0.03	0.01
100417	115	17.12	43.482500	12.415670	4.57	2.5	2	3	30	0.10	0.2	0.3	0.04	0.05
100417	118	22.74	43.481670	12.416830	4.47	0.7	42	3	88	0.08	0.2	0.3	0.03	0.06
100417	118	52.03	43.482000	12.419670	4.27	1.4	62	3	63	0.08	0.2	0.3	0.02	-0.04
[truncated: 138,637 more rows]
