# Supplementary material for: Lithospheric double shear zone unveiled by microseismicity in a region of slow deformation
Source: Sci Rep. 2022 Dec 6;12:21066. doi: 10.1038/s41598-022-24903-1 (PMC9727122; doi:10.1038/s41598-022-24903-1)
Supplement: Supplementary file 6 — Supplementary Information 6. [file 41598_2022_24903_MOESM6_ESM.txt]

ID	date	OT	lat	lon	z	ml	gap	rms	erh	erz	strk	dip	rake	kin	pol	QF	QP	QSTDR	position
T1-1	20091014	19:34:17.44	43.13350	13.45050	15.8	3.4	59	0.22	0.5	0.5	95	65	140	TS	25	C	A	A	T1-Lower crust
T1-2	20091017	06:00:51.41	43.13850	13.45050	16.4	3.0	62	0.19	0.4	0.3	40	15	160	UK	26	B	A	A	T1-Lower crust
T1-3	20091105	21:30:11.79	43.99217	12.87550	6.5	3.1	191	0.24	0.9	1.1	155	55	80	TF	30	B	A	A	T1-Upper crust
T1-4	20091212	18:51:21.89	43.70333	13.22967	8.0	3.2	188	0.19	0.6	1.9	150	55	120	TF	28	C	B	A	T1-Upper crust
T1-5	20100110	08:33:35.41	43.13467	13.47983	12.8	4.0	62	0.19	0.6	1.7	45	35	120	TF	36	C	A	B	T1-Lower crust
T1-6	20100112	08:07:16.07	43.13383	13.45567	16.3	3.2	65	0.16	0.4	0.4	35	10	140	UK	30	C	A	A	T1-Lower crust
T1-7	20100112	08:35:59.46	43.14533	13.45517	16.3	2.9	64	0.16	0.5	1.4	20	15	120	TF	34	B	A	A	T1-Lower crust
T1-8	20100112	10:20:10.17	43.14150	13.45567	16.5	2.6	63	0.15	0.4	0.4	80	30	150	TF	31	C	A	A	T1-Lower crust
T1-9	20100112	11:21:2.1	43.13900	13.45233	16.4	2.8	62	0.15	0.4	0.3	80	10	150	UK	37	B	A	A	T1-Lower crust
T1-10	20100112	11:40:39.09	43.13900	13.44883	15.7	2.8	62	0.13	0.3	0.3	15	15	120	TF	40	B	A	A	T1-Lower crust
T1-11	20100112	14:04:40.47	43.14567	13.44650	15.9	2.6	63	0.17	0.4	0.4	20	10	150	UK	34	B	A	A	T1-Lower crust
T1-12	20100113	01:24:20.49	43.13983	13.44650	16.3	2.6	62	0.18	0.4	0.3	155	80	90	TF	40	C	A	B	T1-Lower crust
T1-13	20100123	11:32:35.16	43.14467	13.44650	16.3	2.7	63	0.17	0.4	0.3	155	15	-50	NF	31	C	A	A	T1-Lower crust
T1-14	20100130	13:23:59.35	43.01133	13.22483	20.5	2.3	41	0.15	0.4	0.4	140	70	20	SS	29	B	A	A	T1-Lower crust
T1-15	20100130	16:01:28.71	43.01050	13.22483	20.9	2.1	42	0.16	0.4	0.5	135	70	20	SS	28	B	A	A	T1-Lower crust
T1-16	20100202	19:39:6.22	43.11467	13.40950	22.3	2.4	94	0.13	0.4	0.3	150	35	140	TF	26	B	A	A	T1-Lower crust
T1-17	20100202	19:42:42.88	43.11550	13.40833	22.3	3.6	94	0.19	0.4	0.3	155	45	150	TS	44	A	A	A	T1-Lower crust
T1-18	20100202	19:46:44.13	43.11467	13.40133	22.4	2.6	93	0.13	0.4	0.3	140	60	140	TS	34	B	A	A	T1-Lower crust
T1-19	20100203	11:16:45.52	43.13850	13.44817	16.4	3.4	73	0.14	0.4	0.3	140	85	100	UK	37	B	A	B	T1-Lower crust
T1-20	20100408	12:35:43.95	43.61817	13.19450	8.0	3.0	75	0.18	0.4	1.6	130	50	80	TF	31	B	B	A	T1-Upper crust
T1-21	20100415	17:52:19.96	43.14233	13.45117	16.3	3.1	36	0.17	0.4	0.4	0	10	140	UK	31	C	A	B	T1-Lower crust
T1-22	20100512	02:27:28.85	43.08033	13.34817	18.6	2.2	51	0.18	0.4	0.4	0	55	160	SS	38	B	A	A	T1-Lower crust
T1-23	20101001	00:59:14.47	43.75233	13.23450	10.9	1.7	180	0.33	0.8	1.2	10	50	140	TF	24	C	A	A	T1-Upper crust
T1-24	20101004	10:24:3.35	43.12333	13.45733	16.2	2.7	61	0.27	0.6	1.1	125	75	70	TF	38	C	A	B	T1-Lower crust
T1-25	20101020	03:58:53.07	43.31183	13.75167	2.2	3.3	203	0.32	0.9	1.3	35	55	-180	UK	27	C	A	A	T1-Upper crust
T1-26	20110514	03:17:0.44	43.09050	13.31583	19.7	2.3	35	0.2	0.4	0.3	60	85	-160	SS	39	B	A	A	T1-Lower crust
T1-27	20110918	10:35:34.29	43.10717	13.37367	18.8	2.0	57	0.18	0.4	0.5	0	50	140	TF	30	C	A	A	T1-Lower crust
T1-28	20111012	05:53:3.72	43.03650	13.31683	20.7	1.8	64	0.16	0.5	0.4	45	75	110	TF	34	B	A	A	T1-Lower crust
T1-29	20111012	21:20:12.19	43.14167	13.40733	19.6	1.8	42	0.19	0.4	0.3	160	35	80	TF	45	B	B	A	T1-Lower crust
T1-30	20111013	13:15:13.52	43.03567	13.30883	19.9	1.7	62	0.19	0.5	0.5	55	70	100	TF	30	B	A	A	T1-Lower crust
T1-31	20111030	12:56:55.99	42.97217	13.72333	9.8	2.9	134	0.21	0.8	0.6	60	30	140	TF	31	B	C	A	T1-Upper crust
T1-32	20111108	22:35:9.22	42.91583	13.54817	12.4	2.3	60	0.15	0.5	0.7	335	90	-140	UK	27	B	A	A	T1-Lower crust
T1-33	20111109	22:55:20.37	43.11550	13.49533	14.3	1.8	74	0.17	0.4	0.7	60	50	140	TF	32	C	C	A	T1-Lower crust
T1-34	20111114	16:34:44.7	43.10617	13.50783	11.9	1.7	107	0.17	0.6	0.9	40	10	-40	UK	25	B	B	A	T1-Lower crust
T1-35	20111226	20:24:32.56	43.11600	13.49700	16.2	2.6	102	0.18	0.4	0.5	75	45	120	TF	28	B	A	A	T1-Lower crust
T1-36	20111228	19:46:10.38	43.12200	13.36283	20.2	2.2	52	0.15	0.5	0.3	70	60	-160	SS	27	B	A	A	T1-Lower crust
T1-37	20120120	13:05:21.2	43.11383	13.38983	19.0	1.9	83	0.15	0.4	0.5	40	70	-160	SS	29	C	A	A	T1-Lower crust
T1-38	20120122	21:02:19.69	43.12000	14.07367	5.3	3.0	240	0.33	2.1	2.9	20	35	120	TF	28	B	C	A	T1-Upper crust
T1-39	20120310	04:26:15.29	43.13900	13.43850	15.9	3.0	57	0.4	0.5	0.5	300	90	-160	SS	40	C	C	A	T1-Lower crust
T1-40	20120321	21:38:39.64	43.29033	13.34250	19.5	2.0	77	0.18	0.5	0.4	95	45	40	TF	31	C	A	A	T1-Lower crust
T1-41	20120408	06:36:24.4	43.14233	13.44767	15.4	2.8	57	0.18	0.5	0.5	50	90	10	SS	48	B	A	A	T1-Lower crust
T1-42	20120409	21:55:54	43.13533	13.52483	18.3	2.5	68	0.23	1	0.8	60	30	60	TF	27	C	A	B	T1-Lower crust
T1-43	20120410	22:37:36.74	43.13367	13.51567	19.3	3.3	67	0.27	0.6	0.6	160	10	110	UK	30	C	A	A	T1-Lower crust
T1-44	20120410	22:46:16.43	43.13283	13.51567	20.0	2.5	67	0.21	0.6	0.7	60	45	80	TF	26	B	A	A	T1-Lower crust
T1-45	20120419	08:13:17.04	43.11433	13.49350	15.6	2.2	67	0.18	0.6	1.3	300	90	180	SS	36	C	A	A	T1-Lower crust
T1-46	20120512	00:22:49.12	43.17317	13.32683	19.5	1.5	58	0.17	0.5	0.4	25	90	-100	UK	28	B	B	A	T1-Lower crust
T1-47	20121029	08:27:58.2	43.51633	13.43533	7.7	2.2	67	0.19	0.6	1.2	0	90	-150	UK	25	C	A	A	T1-Upper crust
T1-48	20121125	02:43:55.99	43.83633	13.34083	2.3	3.2	210	0.36	1.5	1.1	155	65	100	TF	31	B	B	A	T1-Upper crust
T1-49	20121128	05:01:23.55	43.51833	13.43483	8.7	2.0	66	0.29	0.6	1.5	280	90	60	UK	47	C	A	A	T1-Upper crust
T1-50	20130219	12:29:25.93	43.09750	13.48300	14.4	1.9	81	0.15	0.4	0.5	160	85	30	S2	30	B	A	A	T1-Lower crust
T1-51	20130305	02:32:18.5	43.11433	13.21717	22.3	1.5	64	0.15	0.4	0.3	40	75	-160	SS	42	C	A	A	T1-Lower crust
T1-52	20130605	05:40:47.33	43.13367	13.24950	22.5	2.2	70	0.14	0.4	0.4	40	70	-140	NS	30	A	A	A	T1-Lower crust
T1-53	20130717	21:21:9.17	43.53250	13.83567	2.5	3.2	236	0.37	1.8	2.6	0	85	-120	UK	38	A	A	A	T1-Upper crust
T1-54	20130721	03:34:45.31	43.50600	13.88400	4.0	2.8	238	0.39	1.7	2.8	135	75	100	TF	36	A	C	A	T1-Upper crust
T1-55	20130721	12:19:23.17	43.46933	13.71317	2.3	2.8	212	0.37	1.6	1.1	5	20	140	TF	29	A	A	A	T1-Upper crust
T1-56	20130723	19:30:13.83	43.49200	13.70883	2.3	3.0	216	0.38	1.7	1.1	160	80	120	UK	32	A	A	A	T1-Upper crust
T1-57	20130831	04:02:42.95	43.31117	13.98517	22.3	3.2	234	0.35	1.4	1.7	60	45	100	TF	58	C	A	B	T1-Upper crust
T1-58	20131004	15:43:26.45	43.49017	13.73533	0.4	3.2	221	0.4	1.9	2	0	30	160	UK	21	A	C	A	T1-Upper crust
T1-59	20131017	20:02:0.67	43.44650	13.76433	3.6	2.6	217	0.36	1.4	1.7	160	70	120	TF	26	B	B	A	T1-Upper crust
T1-60	20140429	22:26:3.16	43.99633	13.03683	0.6	3.5	206	0.33	1	1	155	65	60	TF	50	B	B	A	T1-Upper crust
T1-61	20151011	14:58:6.61	43.10267	13.45883	16.9	2.5	45	0.21	0.5	0.7	340	90	20	SS	47	B	A	A	T1-Lower crust
T1-62	20160304	17:35:50.85	43.10850	13.46583	19.1	2.5	48	0.19	0.5	0.5	140	75	90	TF	36	B	A	A	T1-Lower crust
T1-63	20160309	23:08:21.06	43.13983	13.42467	17.6	2.2	43	0.19	0.4	0.6	65	80	-180	SS	30	B	A	A	T1-Lower crust
T1-64	20160604	22:30:10.49	43.04583	13.30667	20.8	2.1	35	0.18	0.4	0.3	35	50	-170	UK	45	B	A	A	T1-Lower crust
T1-65	20170221	16:50:35.31	43.02933	13.62633	17.8	2.9	83	0.17	0.5	0.5	160	35	90	TF	44	A	A	A	T1-Lower crust
T1-66	20170808	22:58:38.86	43.07517	13.33433	18.5	3.2	31	0.17	0.4	0.3	35	75	-170	SS	53	B	A	A	T1-Lower crust
T1-67	20181101	19:33:4	43.00733	13.31850	17.5	2.3	46	0.09	0.2	0.3	40	55	160	TS	34	C	A	A	T1-Lower crust
T1-68	20181103	20:10:55	43.00783	13.31783	18.0	2.6	37	0.09	0.2	0.3	55	65	160	TS	40	B	A	A	T1-Lower crust
T1-69	20190328	09:55:37	43.07700	13.96700	8.1	3.6	218	0.26	3.1	0	5	45	90	TF	35	B	A	A	T1-Upper crust
T2-1	20090904	02:48:36.13	43.68583	13.00400	28.8	1.9	108	0.19	0.7	0.7	40	65	60	TF	28	C	B	A	T2
T2-2	20091126	22:37:25.85	43.49117	12.76117	40.1	2.1	54	0.17	0.7	0.5	45	50	120	TF	25	A	A	A	T2
T2-3	20091217	03:43:33.24	43.54417	12.96817	32.4	3.4	81	0.24	0.5	0.4	140	10	80	UK	46	C	A	A	T2
T2-4	20100220	03:58:43.13	43.58483	12.63033	41.9	2.6	35	0.23	0.6	0.6	100	65	140	TS	31	C	A	A	T2
T2-5	20100224	00:51:28.04	43.50583	12.71767	49.1	2.1	49	0.27	0.9	0.7	95	30	30	TF	31	C	A	A	T2
T2-6	20100321	21:52:2.52	43.39517	12.67083	48.4	1.7	47	0.19	0.5	0.6	75	55	40	TS	27	B	A	A	T2
T2-7	20100427	12:24:48.99	43.83533	12.25567	42.6	2.7	124	0.29	1.3	1.1	120	30	40	TF	29	C	A	A	T2
T2-8	20100907	02:41:14.5	43.26400	13.00400	41.9	2.6	29	0.22	0.6	0.5	120	40	40	TF	48	B	A	A	T2
T2-9	20101024	17:09:5.86	42.95800	13.32567	40.8	3.1	53	0.21	0.6	0.5	140	80	0	SS	36	B	A	A	T2
T2-10	20110321	16:58:37.02	43.58683	12.07883	50.8	2.9	90	0.26	1.4	0.7	140	45	110	TF	33	B	A	B	T2
T2-11	20111201	06:52:20.2	43.50983	12.66550	34.8	1.8	56	0.19	0.5	0.4	155	40	80	TF	26	A	B	A	T2
T2-12	20111220	15:58:59.81	43.29417	12.87117	45.3	1.7	44	0.19	0.7	0.8	145	45	100	TF	25	B	A	A	T2
T2-13	20111221	18:36:38.84	43.78567	12.61500	35.2	2.0	62	0.22	0.9	0.6	20	30	80	TF	26	B	A	A	T2
T2-14	20120212	07:48:21.98	44.08267	12.33867	21.8	3.2	169	0.27	1.2	0.7	145	60	120	TF	24	C	A	B	T2
T2-15	20120318	01:28:59.72	43.56583	12.63683	43.5	1.9	42	0.23	0.6	0.5	100	55	60	TF	34	B	A	A	T2
T2-16	20120611	09:48:11.01	43.70500	11.73383	57.7	3.4	200	0.37	1.3	0.2	5	70	70	TF	50	A	A	A	T2
T2-17	20120911	22:33:47.69	43.47017	12.66350	46.2	1.4	43	0.18	0.5	0.5	150	15	60	TF	26	A	A	A	T2
T2-18	20120917	13:04:4.12	42.96017	12.93167	57.7	2.1	32	0.37	0.9	0.3	0	60	80	TF	30	C	A	A	T2
T2-19	20121011	20:14:42.38	43.38867	12.81783	41.7	1.6	27	0.19	0.5	0.4	135	80	100	TF	30	A	A	A	T2
T2-20	20121203	14:43:5.87	43.29333	12.87000	45.6	2.5	38	0.2	0.5	0.4	155	75	110	TF	41	C	B	A	T2
T2-21	20130620	05:32:48.88	43.64433	12.89483	32.3	2.3	84	0.18	0.6	0.4	125	25	60	TF	25	B	A	A	T2
T2-22	20140120	12:45:34.77	43.46617	12.60500	55.4	2.3	25	0.28	0.7	0.7	105	55	90	TF	36	B	B	A	T2
T2-23	20140513	06:38:0.85	43.38067	12.62567	54.3	3.2	27	0.29	0.6	0.5	0	75	60	UK	46	A	A	A	T2
T2-24	20140817	03:24:46.39	43.23783	13.41033	30.4	2.3	39	0.18	0.5	0.5	35	10	-20	UK	34	A	A	A	T2
T2-25	20150530	02:09:23.51	43.37983	12.80800	42.0	2.0	34	0.22	0.5	0.4	135	75	110	TF	42	B	A	A	T2
T2-26	20150630	03:15:3.21	43.87817	12.44233	37.3	1.7	73	0.26	1.2	1.1	115	85	0	SS	26	B	A	A	T2
T2-27	20150924	00:22:16.45	43.43533	12.61250	56.0	1.9	21	0.27	0.7	0.6	10	65	60	TF	43	B	A	A	T2
T2-28	20151214	00:12:35.31	43.77917	12.46367	33.5	1.5	70	0.27	0.8	0.6	150	25	110	TF	27	B	A	A	T2
T2-29	20151215	23:30:17.45	43.81283	12.29550	41.9	2.9	53	0.35	1.3	1.1	150	50	90	TF	50	C	A	B	T2
T2-30	20151221	21:26:0.44	43.38283	12.82350	41.6	1.7	63	0.19	0.5	0.4	115	25	60	TF	29	C	A	A	T2
T2-31	20160415	05:02:22.95	43.35850	12.71900	52.4	2.9	27	0.29	0.5	0.5	10	75	50	TS	61	B	A	A	T2
T2-32	20160712	05:19:2.27	43.65383	12.90767	31.3	2.6	74	0.2	0.5	0.5	340	90	80	UK	36	B	A	A	T2
T2-33	20160731	01:07:54.58	43.82933	12.56583	31.3	2.5	100	0.35	0.9	0.8	145	45	0	UK	50	B	B	A	T2
T2-34	20160816	11:39:34.18	43.39450	12.76217	43.9	2.6	22	0.24	0.5	0.4	145	40	80	TF	45	B	A	A	T2
T2-35	20161208	13:34:41.19	43.22750	13.63300	23.5	2.9	93	0.29	0.6	0.6	295	90	-140	UK	38	A	A	A	T2
T2-36	20170802	14:08:29.37	43.61517	13.37917	22.6	2.8	143	0.23	0.7	0.8	85	90	130	UK	38	B	A	B	T2
T2-37	20181118	12:48:46	44.07700	12.45517	26.3	4.3	107	0.19	0.7	0.4	90	60	40	TS	82	B	A	A	T2
SS1	20090920	03:50:17.87	43.41183	13.36633	35.4	4.8	76	0.22	0.7	0.6	15	75	-30	SS	49	A	A	A	SS-deep
SS2	20110228	01:11:15.07	43.56050	13.34400	23.2	2.2	100	0.18	0.5	0.6	60	75	10	SS	34	B	C	A	SS-deep
SS3	20120112	20:35:20.2	44.15700	12.63967	33.7	2.1	228	0.8	0.8	1	135	45	-30	NS	27	B	C	A	SS-deep
SS4	20120404	07:08:51.46	43.41233	13.47283	30.7	3.5	93	0.18	0.5	0.5	90	40	-180	UK	58	B	A	A	SS-deep
SS5	20130826	01:43:6.65	44.04850	12.20267	40.8	3.2	109	0.45	1.4	1.4	155	70	160	SS	47	C	C	A	SS-deep
SS6	20131010	22:42:2.47	43.96083	12.88850	28.3	2.8	186	0.27	0.8	0.9	25	90	-20	SS	54	B	B	A	SS-deep
SS7	20141130	08:10:31.79	43.55783	13.34750	23.5	2.5	84	0.2	0.5	0.5	45	75	0	SS	28	A	C	A	SS-deep
SS8	20161231	18:00:42.04	43.90850	12.85817	40.1	2.7	141	0.32	0.9	1.1	95	85	-30	SS	37	B	B	A	SS-deep
SS9	20180831	01:33:17	43.98700	12.88250	22.4	3.9	191	0.18	0.8	0.4	130	75	-170	SS	65	A	A	A	SS-deep
