# Supplementary material for: Lithospheric double shear zone unveiled by microseismicity in a region of slow deformation
Source: Sci Rep. 2022 Dec 6;12:21066. doi: 10.1038/s41598-022-24903-1 (PMC9727122; doi:10.1038/s41598-022-24903-1)
Supplement: Supplementary file 7 — Supplementary Information 7. [file 41598_2022_24903_MOESM7_ESM.txt]

Record Format:
ID: event ID in the FMs-Catalog
date, OT: origin time
lat: latitude (°)
lon: longitude (°)
z: depth (km)
ml: local magnitude
gap: maximum azimuthal gap (°)
rms: root mean square of residuals of the final location (s)
erh: maximum horizontal error (km)
erz: maximum vertical error (km)
strk: strike (°)
dip: dip angle (°)
rake: rake (°)
kin: fault kinematics (Zoback, 1992)
pol: number of polarities
QF: quality of degree of polarity misfit (A: best, C: worst)
QP: quality of range of uncertainties of the strike, dip, and rake (A: best, C: worst) 
QSTDR: quality of the STDR (station distribution ratio) parameter (A: best, B: worst)
position: focal mechanism association to a specific seismogenic domain
 	
